# Supplementary material for: A novel hypoxic lncRNA, HRL-SC, promotes the proliferation and migration of human dental pulp stem cells through the PI3K/AKT signaling pathway
Source: Stem Cell Res Ther. 2022 Jun 28;13:286. doi: 10.1186/s13287-022-02970-5 (PMC9241257; doi:10.1186/s13287-022-02970-5)
Supplement: Supplementary file 2 — Additional file 2. Details of differentially expressed mRNAs, known lncRNAs and novel lncRNAs under hypoxia compared with normoxia. [file 13287_2022_2970_MOESM2_ESM.xlsx]

## Sheet: mRNA
	logFC	AveExpr	t	P.Value	change
ZNF395	2.60469	5.86775	38.5472	1.26e-14	UP
WISP1	2.5906	6.32378	35.9992	3.01e-14	UP
AK4	3.3867	5.56883	35.8547	3.17e-14	UP
PGK1	2.35837	9.03797	34.6913	4.82e-14	UP
LDHA	2.98696	9.14101	34.1587	5.86e-14	UP
BNIP3	2.38346	7.35636	33.5432	7.38e-14	UP
LOXL2	3.24635	8.75763	31.7385	1.49e-13	UP
ENO2	2.06682	7.38404	28.4974	5.79e-13	UP
TPI1	2.37495	8.66162	28.4848	5.83e-13	UP
HK2	2.16952	6.49329	28.3886	6.08e-13	UP
PLOD2	1.83465	8.58066	28.2862	6.36e-13	UP
PFKP	2.14975	6.38735	26.8482	1.23e-12	UP
RGMB	2.04362	7.93466	26.6175	1.37e-12	UP
P4HA1	1.84258	7.67709	26.5773	1.4e-12	UP
KIAA1199	2.16609	8.09992	25.4277	2.43e-12	UP
PDK1	2.99458	4.80241	25.162	2.78e-12	UP
NDRG1	2.39554	7.73126	24.2793	4.35e-12	UP
SH3D21	3.41728	3.5441	24.1832	4.57e-12	UP
SYTL2	1.64427	6.03169	23.7818	5.64e-12	UP
MDGA1	2.37614	6.01173	22.8776	9.16e-12	UP
GYS1	1.81044	6.58386	22.6684	1.03e-11	UP
PTGS1	2.83535	5.80427	22.6566	1.03e-11	UP
COL8A1	1.79519	7.93144	22.6333	1.05e-11	UP
PPFIA4	3.71386	4.33945	22.5697	1.09e-11	UP
PFKFB3	1.944	6.42754	22.3466	1.23e-11	UP
ALDOC	1.99885	5.10991	21.458	2.04e-11	UP
FGF5	1.52874	7.1565	21.3317	2.2e-11	UP
MASP1	2.07765	9.0482	21.2171	2.35e-11	UP
FOSL2	1.53738	7.13179	20.7267	3.14e-11	UP
COL12A1	2.07205	9.69175	20.6198	3.35e-11	UP
PGAM1	1.34614	8.35647	20.5609	3.47e-11	UP
RAB3B	1.54643	7.61201	20.5414	3.52e-11	UP
PENK	2.22188	6.24439	20.3024	4.07e-11	UP
C4orf3	1.37985	7.30178	20.1525	4.46e-11	UP
GALNT5	1.45861	6.70316	20.1332	4.51e-11	UP
CIT	1.80749	5.15174	19.8397	5.42e-11	UP
SDC4	1.21325	8.37387	19.6876	5.96e-11	UP
FAM115C	3.8222	2.68076	19.3247	7.51e-11	UP
AMPH	1.78512	6.33618	18.9918	9.31e-11	UP
CA12	1.96868	5.11529	18.9343	9.67e-11	UP
SVEP1	1.35552	8.13512	18.9293	9.7e-11	UP
KRTAP1.5	1.71783	6.27884	18.7506	1.09e-10	UP
CCDC80	1.57672	8.27509	18.6234	1.19e-10	UP
ADM	1.73571	7.91878	18.594	1.21e-10	UP
FBLN7	1.76187	4.38001	18.5872	1.22e-10	UP
KDM3A	1.21134	6.14306	18.4158	1.36e-10	UP
IL7R	3.21521	4.51482	18.155	1.63e-10	UP
RECK	1.22004	6.9207	18.0793	1.71e-10	UP
FAM65B	5.30825	0.640571	18.0537	1.74e-10	UP
FAM162A	1.77519	4.67902	18.042	1.76e-10	UP
STARD13	1.42705	6.25892	18.0188	1.79e-10	UP
ELL2	1.21374	6.45557	17.8648	1.98e-10	UP
CA9	5.85501	0.385193	17.7528	2.15e-10	UP
TNFRSF10D	1.29753	7.00053	17.7415	2.16e-10	UP
GLIPR1	1.4985	5.70053	17.6873	2.25e-10	UP
CNN1	1.87247	5.16102	17.6541	2.3e-10	UP
PFKFB4	1.96884	4.5404	17.6366	2.33e-10	UP
MTMR11	1.40792	5.12911	17.5366	2.49e-10	UP
TARSL2	1.40967	5.23722	17.4872	2.58e-10	UP
PRSS12	1.50416	5.73464	17.3402	2.87e-10	UP
MXI1	1.18665	6.2663	17.2708	3.01e-10	UP
LOX	1.2392	9.93212	17.0887	3.43e-10	UP
PFKL	1.41162	7.58228	17.0744	3.47e-10	UP
F10	1.35447	5.22272	17.045	3.54e-10	UP
PGF	2.17884	3.5082	16.6915	4.58e-10	UP
ITGA10	1.5122	4.70561	16.5532	5.07e-10	UP
APCDD1	1.78606	6.39431	16.4724	5.39e-10	UP
ERO1L	1.11383	7.73313	16.469	5.4e-10	UP
LOXL1	1.48123	6.65301	16.4126	5.63e-10	UP
MRPS6	1.42257	5.06219	16.2758	6.24e-10	UP
WSB1	1.17439	7.87047	16.2657	6.29e-10	UP
PLOD1	1.37447	9.24729	16.205	6.58e-10	UP
SLC16A3	1.86078	7.82285	16.1461	6.88e-10	UP
ADAMTS6	1.22118	5.40205	16.1125	7.06e-10	UP
SPAG4	3.18068	2.83679	16.1053	7.1e-10	UP
PTPRF	1.25882	7.7564	16.0367	7.48e-10	UP
EDNRB	2.09232	5.80238	15.9963	7.71e-10	UP
PLAGL1	1.16592	5.65029	15.983	7.79e-10	UP
EGLN1	1.18633	6.28174	15.9766	7.83e-10	UP
ALDOA	1.41736	10.6682	15.8881	8.38e-10	UP
PPP1R13L	2.31185	3.89456	15.8235	8.81e-10	UP
JAM2	2.03393	3.93275	15.76	9.25e-10	UP
TSPAN9	1.5763	6.23145	15.7219	9.53e-10	UP
ACADVL	1.63681	6.55607	15.6752	9.88e-10	UP
RORA	1.21862	5.3412	15.6611	9.99e-10	UP
PAM	1.07976	8.92833	15.614	1.04e-09	UP
GBP2	1.37251	6.63634	15.6122	1.04e-09	UP
OXTR	2.19511	3.3452	15.5921	1.05e-09	UP
ENO1	1.27331	10.1468	15.5653	1.08e-09	UP
MN1	1.25183	7.03006	15.4692	1.16e-09	UP
COL5A1	1.51486	9.42847	15.4647	1.17e-09	UP
FAM46A	1.09367	6.77067	15.3715	1.25e-09	UP
APLN	3.81048	1.85336	15.1254	1.53e-09	UP
TMEM158	2.17396	4.23258	14.9774	1.72e-09	UP
DCLK2	1.4041	4.59339	14.9461	1.77e-09	UP
MYBL1	1.71925	4.69627	14.9213	1.8e-09	UP
ANGPTL4	4.6109	2.38592	14.8956	1.84e-09	UP
GPI	1.13523	7.50704	14.8807	1.86e-09	UP
DAB1	2.36806	3.96717	14.8657	1.89e-09	UP
TGFBI	1.73824	11.8646	14.8553	1.9e-09	UP
B4GALNT2	4.28392	0.708564	14.806	1.98e-09	UP
EGLN3	5.90456	1.38748	14.7715	2.04e-09	UP
UBL3	1.13398	6.19914	14.7493	2.07e-09	UP
ANKRD13A	1.18173	8.08963	14.718	2.13e-09	UP
JUN	1.24072	7.50712	14.6673	2.22e-09	UP
TMEM45A	1.36979	4.99048	14.6554	2.24e-09	UP
FUT11	1.08565	5.40795	14.6549	2.24e-09	UP
MCHR1	6.29926	0.646257	14.6127	2.32e-09	UP
CKB	1.5013	5.83668	14.5623	2.42e-09	UP
GOLGA8A	1.46002	6.29352	14.5597	2.43e-09	UP
CRABP2	2.35808	4.20659	14.5531	2.44e-09	UP
ABI3BP	2.01989	3.29277	14.4793	2.6e-09	UP
VWA1	1.90353	4.19119	14.458	2.64e-09	UP
HSPA2	1.43932	6.96784	14.4535	2.65e-09	UP
CDCP1	1.24501	6.17193	14.3758	2.83e-09	UP
CCBE1	1.17497	7.32499	14.3108	2.99e-09	UP
VGLL3	1.32233	5.64169	14.279	3.07e-09	UP
COL3A1	2.07122	9.32212	14.2553	3.13e-09	UP
CBLN2	1.62859	5.20248	14.1356	3.47e-09	UP
FAM13A	1.2934	5.3007	14.0733	3.66e-09	UP
C1QTNF1	1.52415	6.97944	14.0666	3.68e-09	UP
RP11.268J15.5	3.25527	1.57506	14.0651	3.69e-09	UP
MGLL	1.08454	7.54065	14.0482	3.74e-09	UP
CMYA5	1.66632	4.02247	13.9511	4.07e-09	UP
TMEM47	1.02052	7.1627	13.9303	4.14e-09	UP
SEMA4B	1.56159	5.26276	13.8469	4.45e-09	UP
GAS6	1.34206	9.46872	13.8317	4.51e-09	UP
SOCS3	1.28752	5.43128	13.829	4.52e-09	UP
COL5A2	1.31975	10.6027	13.7675	4.77e-09	UP
SLC2A1	1.61001	8.83329	13.7655	4.78e-09	UP
CTNNAL1	1.08679	5.52716	13.7589	4.81e-09	UP
NARF	1.214	4.75546	13.757	4.82e-09	UP
ARRDC3	1.06133	6.25637	13.7487	4.85e-09	UP
GSTM2	1.12343	5.61012	13.7277	4.94e-09	UP
WDR54	1.61953	3.78629	13.7208	4.97e-09	UP
IGFBP3	1.99574	10.376	13.6163	5.45e-09	UP
SMTN	1.49343	6.52419	13.6157	5.45e-09	UP
PSG5	1.43847	4.36671	13.6123	5.47e-09	UP
LEPR	1.70717	5.37241	13.6096	5.48e-09	UP
CSRP2	1.69126	4.13832	13.5561	5.75e-09	UP
SYNPO2	1.06776	7.07264	13.507	6e-09	UP
TNFRSF11B	1.32734	6.01022	13.4543	6.29e-09	UP
ANLN	2.11358	5.56352	13.4435	6.35e-09	UP
GRPR	2.62641	3.09066	13.414	6.52e-09	UP
TK1	2.34121	3.71972	13.3879	6.68e-09	UP
GREM1	1.163	10.5087	13.2935	7.27e-09	UP
ANGPT1	1.22535	5.73124	13.183	8.04e-09	UP
EPHB6	2.2461	4.34883	13.0731	8.88e-09	UP
ATAD2	1.31492	5.0743	13.0646	8.95e-09	UP
ARHGAP11A	1.43239	4.60676	13.0612	8.98e-09	UP
FSTL1	1.3898	10.7174	13.0327	9.22e-09	UP
SHOX2	1.47411	4.88133	12.9188	1.02e-08	UP
DLG4	1.13396	5.24287	12.8731	1.07e-08	UP
GSN	1.02638	9.14697	12.8715	1.07e-08	UP
KRT19	2.18884	4.30133	12.8664	1.07e-08	UP
IQGAP3	2.26194	4.54649	12.8624	1.08e-08	UP
SLC8A1	1.52761	4.41228	12.7696	1.18e-08	UP
TM4SF1	2.04822	4.93266	12.7316	1.22e-08	UP
APCDD1L	1.15313	5.89685	12.71	1.24e-08	UP
COL4A2	1.24204	8.1613	12.7045	1.25e-08	UP
COL7A1	1.21894	7.20617	12.6902	1.27e-08	UP
TSHZ3	1.03737	5.82025	12.6611	1.3e-08	UP
DKK1	1.41482	4.53753	12.6572	1.31e-08	UP
PTGS2	1.39375	4.59022	12.5502	1.45e-08	UP
AEBP1	1.11493	8.48613	12.4488	1.59e-08	UP
DENND2A	1.6385	3.68831	12.3876	1.69e-08	UP
TSPAN18	2.95139	3.15751	12.3542	1.74e-08	UP
KDM4B	1.02468	5.97673	12.2719	1.89e-08	UP
COL4A1	1.07167	6.33481	12.1858	2.05e-08	UP
PRRT2	1.33165	4.5331	12.1217	2.18e-08	UP
CHRM2	1.10679	5.19006	12.0792	2.28e-08	UP
GTSE1	1.95189	3.31871	12.0786	2.28e-08	UP
TMEM237	1.15563	5.0891	12.0569	2.33e-08	UP
MCM4	1.30483	4.94848	12.0253	2.4e-08	UP
COL5A3	2.31611	3.12135	12.0045	2.45e-08	UP
MYPN	2.70833	2.05903	11.9717	2.53e-08	UP
KCNS1	3.43699	2.28339	11.9167	2.67e-08	UP
ZNF703	1.29338	5.44204	11.9147	2.68e-08	UP
DPYSL4	1.70079	3.98704	11.9041	2.71e-08	UP
TOX	1.44641	3.98494	11.8914	2.74e-08	UP
C2orf72	3.98524	-0.879906	11.8822	2.77e-08	UP
LOXL3	1.32175	5.40743	11.8674	2.81e-08	UP
NREP	1.11561	4.66762	11.8508	2.85e-08	UP
ANK1	1.60031	3.45815	11.8451	2.87e-08	UP
CDKN2C	1.45918	3.7017	11.8284	2.92e-08	UP
FOXI1	3.7594	-1.22652	11.7881	3.04e-08	UP
KISS1	3.21881	1.40448	11.7133	3.27e-08	UP
UBE2C	2.61602	2.88774	11.6957	3.33e-08	UP
RRM2	2.49747	4.3731	11.6701	3.42e-08	UP
GAS1	1.26148	5.91062	11.6654	3.44e-08	UP
GAPDH	1.29871	11.3323	11.649	3.49e-08	UP
LAMA4	1.1188	8.32805	11.646	3.5e-08	UP
THBS2	1.18329	8.39431	11.6264	3.57e-08	UP
NCAPG2	1.53257	4.63548	11.5428	3.89e-08	UP
CNTN3	1.54313	4.07943	11.5286	3.95e-08	UP
RGS2	1.71893	4.31817	11.4922	4.1e-08	UP
SPAG5	1.69691	3.15835	11.4865	4.12e-08	UP
NRIP1	1.07535	5.77437	11.4493	4.28e-08	UP
TMEM44	1.14425	4.49719	11.422	4.4e-08	UP
DUSP1	1.18612	4.93048	11.399	4.51e-08	UP
DCN	1.18484	10.0251	11.3685	4.65e-08	UP
TP53I11	1.00451	6.05245	11.3314	4.83e-08	UP
FOXQ1	1.51926	3.28383	11.2743	5.13e-08	UP
ADAMTS10	1.45636	3.71213	11.2725	5.14e-08	UP
TOP2A	2.06507	5.91045	11.2666	5.17e-08	UP
MAF	1.48779	5.1218	11.2315	5.36e-08	UP
C18orf54	1.56973	3.34102	11.2093	5.49e-08	UP
ISM2	4.13983	-0.479374	11.2092	5.49e-08	UP
SSX2IP	1.1777	4.71559	11.165	5.75e-08	UP
PTN	1.208	8.65309	11.126	5.99e-08	UP
NOTCH3	1.22255	7.09035	11.0588	6.43e-08	UP
TCTN2	1.17345	4.01314	11.0071	6.79e-08	UP
CXCL12	1.94379	7.16179	10.9995	6.84e-08	UP
BAALC	1.13526	4.17548	10.958	7.15e-08	UP
CTNND2	2.20224	2.40561	10.9339	7.34e-08	UP
STXBP6	2.97124	0.793146	10.9124	7.51e-08	UP
ASPM	2.05565	4.74862	10.8993	7.61e-08	UP
CFTR	2.67467	1.55544	10.8797	7.77e-08	UP
ARHGAP28	1.92505	3.40992	10.8674	7.88e-08	UP
SERPING1	1.61767	7.59885	10.8641	7.9e-08	UP
MYO15B	1.17034	4.56988	10.8596	7.94e-08	UP
SPEF2	1.31648	4.0261	10.8283	8.21e-08	UP
JAK3	1.97807	2.68232	10.7928	8.53e-08	UP
NYNRIN	1.07287	5.00743	10.7695	8.75e-08	UP
MKI67	2.19394	5.31641	10.7529	8.91e-08	UP
HILPDA	2.10157	2.34801	10.7385	9.05e-08	UP
PDZRN3	1.06169	5.33665	10.7091	9.34e-08	UP
RAPGEF4	4.04291	-0.362103	10.6993	9.44e-08	UP
CARHSP1	1.40645	3.96233	10.6976	9.46e-08	UP
MUC1	1.79386	2.88343	10.685	9.59e-08	UP
TAGLN	1.05305	8.50429	10.6738	9.7e-08	UP
IDH2	1.19911	5.11067	10.6683	9.76e-08	UP
TRIOBP	1.28539	4.12309	10.6622	9.83e-08	UP
ADAM28	2.47496	1.81755	10.6034	1.05e-07	UP
CASC5	1.83844	3.48101	10.4983	1.18e-07	UP
NRCAM	2.76029	1.09946	10.4886	1.19e-07	UP
NUF2	2.44342	2.21871	10.4357	1.26e-07	UP
CDCA2	1.69431	3.05531	10.4349	1.26e-07	UP
GRIA1	2.98365	0.873146	10.4312	1.27e-07	UP
SIPA1L2	1.21204	4.17572	10.4311	1.27e-07	UP
NOG	2.84256	1.75314	10.4201	1.28e-07	UP
INSC	1.47745	3.95901	10.3837	1.33e-07	UP
PRC1	1.87125	4.28432	10.3802	1.34e-07	UP
CPE	1.41641	3.45113	10.3474	1.39e-07	UP
DOCK2	2.07273	2.47091	10.3375	1.41e-07	UP
CDK1	1.78344	3.79511	10.3181	1.44e-07	UP
ADAMTS1	1.55254	7.64671	10.2955	1.47e-07	UP
CPA4	2.39972	2.89782	10.2691	1.52e-07	UP
BUB1B	1.71718	3.03208	10.2572	1.54e-07	UP
LBH	1.31369	4.29062	10.226	1.59e-07	UP
NUSAP1	1.89843	3.71524	10.2221	1.6e-07	UP
SEMA6C	1.82938	3.39404	10.2081	1.62e-07	UP
PLAT	1.40054	6.38751	10.2008	1.64e-07	UP
CP	4.59632	-0.196141	10.1946	1.65e-07	UP
CDK18	2.60705	1.30196	10.1925	1.65e-07	UP
AQP1	2.86928	1.6034	10.1649	1.71e-07	UP
EEF1A2	3.46921	0.846182	10.1451	1.74e-07	UP
KIF20B	1.43853	4.06141	10.1387	1.76e-07	UP
RACGAP1	1.46965	4.61362	10.1351	1.76e-07	UP
DIAPH3	1.18168	4.08183	10.1097	1.82e-07	UP
RASL11A	1.99276	2.41624	10.0992	1.84e-07	UP
RAB20	2.56968	1.17421	10.0712	1.9e-07	UP
HJURP	2.07731	3.74377	10.0602	1.92e-07	UP
KIAA1549L	1.2099	3.80149	10.0585	1.92e-07	UP
CCL28	1.63965	3.15219	10.0508	1.94e-07	UP
FGF1	1.46877	3.33739	10.0252	2e-07	UP
MEGF6	2.08757	2.43704	10.0208	2.01e-07	UP
YPEL3	1.2036	4.36832	10.0066	2.04e-07	UP
BOC	1.08503	4.372	9.9998	2.06e-07	UP
SMC2	1.127	4.99444	9.95799	2.16e-07	UP
STC1	1.93061	6.08564	9.93912	2.21e-07	UP
TNC	1.01112	11.0176	9.86405	2.41e-07	UP
BARD1	1.35315	3.35393	9.81365	2.55e-07	UP
DHFR	1.15203	4.45793	9.81333	2.55e-07	UP
TRIB2	1.00229	6.79337	9.79618	2.6e-07	UP
S100A10	1.07697	6.90122	9.78765	2.63e-07	UP
HECW2	1.72033	3.54571	9.72653	2.82e-07	UP
FANCI	1.30473	3.96847	9.71989	2.84e-07	UP
AQP3	2.52095	1.81784	9.66806	3.02e-07	UP
HRH1	2.46335	1.1791	9.65794	3.06e-07	UP
SYNE2	1.03791	5.89747	9.56947	3.4e-07	UP
C7	2.51542	0.941917	9.52482	3.58e-07	UP
CENPU	2.38823	2.41039	9.50329	3.67e-07	UP
ARHGEF19	1.03814	4.55805	9.4959	3.71e-07	UP
KNTC1	1.69953	3.91506	9.47941	3.78e-07	UP
FLRT3	1.19409	4.49377	9.47004	3.82e-07	UP
FMO1	3.35932	-0.776755	9.43636	3.98e-07	UP
COL10A1	1.31116	4.24461	9.41792	4.07e-07	UP
TFR2	3.32363	0.775507	9.41311	4.09e-07	UP
E2F8	2.65193	0.76408	9.40999	4.11e-07	UP
KIF23	1.74828	4.18664	9.40238	4.15e-07	UP
ADAM12	1.08063	5.21388	9.32876	4.53e-07	UP
MAP3K7CL	2.1275	2.67697	9.32568	4.55e-07	UP
CCNA2	1.60034	3.59892	9.32445	4.55e-07	UP
RAD51AP1	1.86911	2.38472	9.29242	4.73e-07	UP
PLCXD3	2.65585	0.856721	9.28815	4.76e-07	UP
C14orf37	1.13374	5.33238	9.28582	4.77e-07	UP
ITGB3BP	1.55943	2.92511	9.28519	4.77e-07	UP
MAP7D2	2.71821	0.117932	9.26287	4.91e-07	UP
CHEK1	1.19068	3.8323	9.25351	4.96e-07	UP
HCFC1R1	1.38895	4.97673	9.23877	5.05e-07	UP
C4orf21	1.79059	2.37057	9.16767	5.51e-07	UP
SCN5A	1.68489	2.84612	9.1653	5.53e-07	UP
ESPL1	1.78331	3.21395	9.13371	5.74e-07	UP
LEPREL1	1.10517	4.41495	9.13192	5.76e-07	UP
PLXNB3	1.03487	5.72984	9.12937	5.77e-07	UP
SHCBP1	1.83989	3.41129	9.12213	5.83e-07	UP
ENPP2	2.0037	3.88387	9.10378	5.96e-07	UP
MARCKSL1	1.04908	5.13974	9.08238	6.12e-07	UP
ITGA7	1.12088	3.93616	9.04861	6.38e-07	UP
SLC25A42	1.20205	4.19592	9.03597	6.48e-07	UP
SNCAIP	1.44468	3.73773	9.02217	6.59e-07	UP
KRTAP1.3	2.6846	0.672536	9.01544	6.65e-07	UP
RECQL4	1.57583	2.98319	8.99728	6.8e-07	UP
SGOL2	1.42965	3.49943	8.9939	6.83e-07	UP
FAM84A	1.49638	4.63477	8.9825	6.92e-07	UP
WNT2	4.75296	0.0621582	8.97001	7.03e-07	UP
BUB1	1.7791	3.50582	8.9634	7.09e-07	UP
KIRREL3	1.63837	3.60251	8.95444	7.17e-07	UP
PLEKHA2	1.07362	4.62317	8.95416	7.17e-07	UP
MYBL2	2.33574	2.39891	8.91192	7.56e-07	UP
NTNG1	1.30738	4.19417	8.89688	7.7e-07	UP
PBK	1.93101	2.833	8.88808	7.79e-07	UP
KIF15	1.78539	2.33711	8.85417	8.13e-07	UP
FOXM1	1.02371	4.14885	8.83456	8.33e-07	UP
IKZF2	1.31308	3.2649	8.80348	8.66e-07	UP
LMOD1	1.10811	3.85531	8.80194	8.68e-07	UP
DPYD	1.39554	4.08178	8.7782	8.94e-07	UP
SLC38A5	1.21373	4.05271	8.76534	9.09e-07	UP
PPL	1.55465	2.76249	8.75952	9.16e-07	UP
PIP	2.41182	1.26075	8.74536	9.32e-07	UP
VIM	1.00234	11.6116	8.74457	9.33e-07	UP
STIL	1.27515	3.04923	8.73329	9.47e-07	UP
ZNF185	1.18308	3.95011	8.72026	9.63e-07	UP
BZRAP1	1.53393	2.8132	8.7054	9.81e-07	UP
TMTC2	1.71989	3.14922	8.70532	9.81e-07	UP
PLK4	2.37489	2.68461	8.70341	9.83e-07	UP
LEP	2.81187	-1.56593	8.70058	9.87e-07	UP
LRRC17	1.15071	4.3152	8.69485	9.94e-07	UP
TPX2	1.2814	5.04799	8.69431	9.95e-07	UP
SEMA7A	1.07063	4.2043	8.66222	1.04e-06	UP
CENPK	1.77755	2.46169	8.64558	1.06e-06	UP
ASF1B	2.3721	2.15896	8.60851	1.11e-06	UP
GNG4	2.54572	0.940148	8.59396	1.13e-06	UP
PIEZO2	1.15023	5.03857	8.58974	1.14e-06	UP
CENPE	1.477	3.85762	8.58027	1.15e-06	UP
FRZB	1.58469	3.16214	8.56982	1.17e-06	UP
NCAPG	1.733	3.32995	8.55791	1.18e-06	UP
TENM2	1.73902	2.6779	8.52594	1.23e-06	UP
PIPOX	2.74286	-0.866664	8.52145	1.24e-06	UP
KIF18B	2.19438	2.21019	8.51329	1.25e-06	UP
RASSF7	2.00449	2.41811	8.49618	1.28e-06	UP
GIPC3	3.45228	0.975381	8.48998	1.29e-06	UP
POLN	1.48356	2.5808	8.4697	1.33e-06	UP
EXO1	2.32651	1.43928	8.45941	1.35e-06	UP
NEURL1B	1.64913	2.23684	8.43356	1.39e-06	UP
NEGR1	1.43548	3.13955	8.409	1.44e-06	UP
SLC6A1	2.97522	-1.61861	8.40699	1.44e-06	UP
GSDMB	1.31919	3.64172	8.39545	1.46e-06	UP
FAM83D	1.77719	2.55105	8.36602	1.52e-06	UP
SHC4	1.34132	2.98541	8.34675	1.56e-06	UP
ALPL	2.13653	3.08257	8.33292	1.59e-06	UP
CD274	1.06029	4.19846	8.3286	1.6e-06	UP
ATG16L2	1.10112	4.36752	8.31887	1.62e-06	UP
CRISPLD2	1.03806	4.24501	8.31125	1.63e-06	UP
CSGALNACT1	1.05779	4.384	8.28931	1.68e-06	UP
RNF122	2.09074	1.56134	8.28844	1.68e-06	UP
INHBB	2.81728	-1.10742	8.2851	1.69e-06	UP
ARHGAP11B	1.80978	2.79864	8.27691	1.71e-06	UP
NNAT	2.54604	0.741479	8.27691	1.71e-06	UP
CLEC3B	2.95116	-0.804837	8.25844	1.75e-06	UP
MCM5	1.52676	4.52108	8.23943	1.8e-06	UP
PKMYT1	2.10651	2.41246	8.21644	1.85e-06	UP
GFRA2	3.49042	-0.518921	8.18639	1.93e-06	UP
KIF11	1.30973	4.23073	8.13857	2.05e-06	UP
LMNB1	1.86624	3.73902	8.12214	2.1e-06	UP
CCNB1	1.26614	4.33075	8.12194	2.1e-06	UP
RP11.347C12.3	3.08328	-0.546398	8.11302	2.12e-06	UP
ACPP	2.47389	0.378159	8.08717	2.2e-06	UP
HR	1.30631	4.25233	8.08	2.22e-06	UP
DLGAP5	1.87	3.14519	8.079	2.22e-06	UP
PRSS53	2.81342	0.792348	8.06717	2.26e-06	UP
SOST	2.62513	-0.499322	8.05737	2.29e-06	UP
TACC3	1.47134	3.75999	8.05594	2.29e-06	UP
ELN	1.60844	2.6088	8.03929	2.35e-06	UP
MFI2	1.02307	3.67502	8.02167	2.4e-06	UP
CDCA3	1.80092	2.57449	8.00832	2.45e-06	UP
CYP26B1	2.51125	2.36154	7.98901	2.51e-06	UP
ADSSL1	1.61713	2.26279	7.98667	2.52e-06	UP
CNTN1	1.4071	2.89035	7.97671	2.55e-06	UP
TGM2	1.53757	5.45481	7.95939	2.61e-06	UP
THBS4	2.22901	2.12379	7.93328	2.71e-06	UP
C20orf195	2.36761	-0.0609095	7.92758	2.73e-06	UP
CUBN	1.36581	3.06343	7.92495	2.74e-06	UP
SHANK2	1.0782	4.53343	7.90603	2.81e-06	UP
TRIP13	1.66403	3.08283	7.89377	2.86e-06	UP
MCM10	2.23046	1.48862	7.8917	2.86e-06	UP
CSRNP1	1.2687	3.21781	7.88692	2.88e-06	UP
FN3KRP	1.0145	4.28739	7.86273	2.98e-06	UP
PLEKHG5	1.33796	3.11524	7.83755	3.09e-06	UP
DTL	1.97088	2.61708	7.80985	3.2e-06	UP
POLE	1.08101	4.70674	7.7839	3.32e-06	UP
PLCD4	1.2176	2.915	7.77751	3.35e-06	UP
TDP1	1.1994	3.52923	7.74936	3.48e-06	UP
ENPEP	3.00263	-0.407103	7.74605	3.5e-06	UP
MAB21L1	1.05546	3.57537	7.72943	3.58e-06	UP
GPR155	1.17291	3.11375	7.72297	3.61e-06	UP
COL13A1	1.01186	3.72196	7.70384	3.71e-06	UP
LRIG1	1.13692	3.25068	7.68358	3.82e-06	UP
GLYATL2	2.30962	1.0601	7.66553	3.91e-06	UP
GDPD3	1.77187	1.79998	7.64801	4.01e-06	UP
CHTF18	1.51127	2.80287	7.63002	4.11e-06	UP
C4orf47	3.46337	0.64716	7.62158	4.16e-06	UP
DEPDC1	1.8265	2.74659	7.6189	4.17e-06	UP
SAP30	1.35461	2.65465	7.61841	4.18e-06	UP
CENPI	1.56721	2.18652	7.60195	4.27e-06	UP
RAD51	1.96344	1.33846	7.57917	4.41e-06	UP
CKAP2L	2.07459	2.76684	7.57754	4.42e-06	UP
ZNF367	2.03426	2.78625	7.56639	4.49e-06	UP
CDCA5	1.62043	3.06749	7.53796	4.68e-06	UP
MYO3A	1.83693	2.30816	7.52986	4.73e-06	UP
BCL11A	1.68296	1.79989	7.52878	4.74e-06	UP
SCN1A	2.58116	-0.385534	7.502	4.92e-06	UP
CCDC64B	2.338	-1.93722	7.49965	4.94e-06	UP
PDC	2.70803	-1.48735	7.4947	4.97e-06	UP
2021-03-04	1.17692	3.68469	7.49434	4.97e-06	UP
FAM46C	1.27305	3.24521	7.45458	5.26e-06	UP
POLQ	2.1729	2.01752	7.44352	5.34e-06	UP
MEX3A	1.20297	3.04921	7.43516	5.41e-06	UP
PRR11	1.30686	3.37764	7.42418	5.49e-06	UP
CNTNAP3B	1.17622	3.2415	7.42157	5.51e-06	UP
NXPH3	2.47681	0.0947476	7.39657	5.71e-06	UP
CLEC11A	1.08029	6.065	7.39281	5.74e-06	UP
MPP4	2.78383	0.340602	7.38253	5.83e-06	UP
E2F1	2.00529	2.54072	7.37953	5.85e-06	UP
FAM171A2	1.09458	3.24653	7.36398	5.98e-06	UP
ERCC6L	2.62362	1.2226	7.35437	6.07e-06	UP
PRELP	2.14947	1.62379	7.33896	6.2e-06	UP
NCAM2	1.51711	2.51488	7.33052	6.28e-06	UP
CDK2	1.45746	2.94327	7.31029	6.46e-06	UP
VAV3	3.02425	-0.614136	7.30543	6.51e-06	UP
RAD54L	2.09246	1.07421	7.30044	6.55e-06	UP
KIAA1524	1.06142	3.35627	7.27678	6.78e-06	UP
FAM64A	1.89413	1.97865	7.27013	6.85e-06	UP
JUP	1.15471	4.50276	7.26333	6.91e-06	UP
CEP55	1.53785	3.87464	7.26095	6.94e-06	UP
KCNK2	1.26233	3.32663	7.23913	7.16e-06	UP
SNAP25	2.08941	1.07464	7.23615	7.19e-06	UP
RFC3	1.1266	2.8547	7.20188	7.56e-06	UP
KIF20A	1.61204	3.73508	7.19901	7.59e-06	UP
MEST	1.67561	2.18051	7.18822	7.71e-06	UP
CENPF	1.13118	5.80641	7.17881	7.81e-06	UP
YPEL1	1.87017	1.12379	7.17444	7.86e-06	UP
LY6K	1.92149	1.6513	7.14797	8.17e-06	UP
GPC3	1.01979	8.37736	7.14613	8.19e-06	UP
B3GALT2	1.4771	1.93035	7.13097	8.38e-06	UP
SLA	2.19757	0.547386	7.12926	8.4e-06	UP
ZWINT	1.79766	2.95672	7.11384	8.59e-06	UP
HMHA1	1.69444	2.64027	7.10976	8.64e-06	UP
PDE11A	1.77835	1.9059	7.10151	8.74e-06	UP
CDT1	1.15704	3.25283	7.09934	8.77e-06	UP
ST6GALNAC5	1.33567	2.63718	7.08771	8.92e-06	UP
AC110619.2	2.36332	0.976491	7.08437	8.97e-06	UP
TACR1	1.42119	2.81126	7.06687	9.2e-06	UP
COLEC10	2.47607	-1.60333	7.06485	9.23e-06	UP
ART3	2.26785	-1.1747	7.06057	9.28e-06	UP
FANCD2	1.71951	1.77034	7.05775	9.32e-06	UP
LGR5	2.49517	-0.599471	7.03638	9.62e-06	UP
C5orf30	1.071	3.55591	7.03037	9.7e-06	UP
TMEM255A	1.81185	1.97972	7.0085	1e-05	UP
CLSPN	1.94631	1.77708	6.98524	1.04e-05	UP
NTRK3	2.21462	0.241289	6.97567	1.05e-05	UP
OSCAR	1.90217	1.24182	6.96466	1.07e-05	UP
PDE6G	2.09618	0.543289	6.96223	1.07e-05	UP
HAPLN3	1.13553	2.744	6.96134	1.07e-05	UP
EML5	1.01671	3.29447	6.94679	1.1e-05	UP
WDR76	1.49024	2.70034	6.93584	1.12e-05	UP
ITGB8	1.9409	0.862468	6.89352	1.19e-05	UP
BRIP1	2.02971	2.47438	6.89106	1.19e-05	UP
NDC80	1.55558	2.53922	6.86595	1.24e-05	UP
CDCA8	1.78535	2.7627	6.83695	1.29e-05	UP
RAC2	1.53889	1.95082	6.83461	1.3e-05	UP
ORC1	1.8107	0.987659	6.83425	1.3e-05	UP
NEK2	2.03565	1.86715	6.82864	1.31e-05	UP
C6orf132	1.22283	2.62416	6.80318	1.36e-05	UP
HIST1H1C	1.22735	2.9542	6.78461	1.4e-05	UP
FANK1	1.5319	1.77353	6.76884	1.43e-05	UP
PRED62	2.24012	-0.0137611	6.75387	1.46e-05	UP
LPPR3	1.43622	2.29076	6.74351	1.49e-05	UP
AURKA	1.30965	3.10098	6.74322	1.49e-05	UP
KCNC3	2.09347	0.508416	6.72701	1.53e-05	UP
GAL3ST1	2.56945	-1.82149	6.70623	1.57e-05	UP
DSN1	1.03461	3.23154	6.69215	1.61e-05	UP
CCDC68	1.21855	2.56129	6.6826	1.63e-05	UP
ERMN	2.10552	-0.206949	6.67882	1.64e-05	UP
BLM	1.77938	1.18292	6.67679	1.65e-05	UP
HSPB7	2.32233	0.516271	6.67372	1.65e-05	UP
HAS2	2.13423	0.981886	6.66291	1.68e-05	UP
PRR5L	1.2232	3.05973	6.64171	1.74e-05	UP
RFX3	1.16103	2.85411	6.63636	1.75e-05	UP
AC021860.1	2.27199	0.347582	6.62971	1.77e-05	UP
PPP1R3G	2.03235	0.692784	6.62845	1.77e-05	UP
GNA14	1.98458	1.35669	6.6246	1.78e-05	UP
IGFBP5	1.34282	8.89803	6.61326	1.81e-05	UP
ACKR4	1.20895	6.12144	6.61192	1.82e-05	UP
CDC20	1.36181	3.3898	6.60775	1.83e-05	UP
TROAP	1.74937	1.98042	6.60771	1.83e-05	UP
BAIAP3	1.55245	1.58402	6.60535	1.84e-05	UP
CDC45	2.18666	1.52852	6.60225	1.84e-05	UP
TXNIP	1.46311	2.19803	6.5936	1.87e-05	UP
OSR1	1.10523	2.91728	6.59192	1.87e-05	UP
CENPH	1.21338	2.51151	6.59076	1.88e-05	UP
ANO7	1.59932	1.53795	6.58247	1.9e-05	UP
PTH1R	1.81021	0.610555	6.57941	1.91e-05	UP
PTTG1	1.32568	3.04195	6.56814	1.94e-05	UP
NOX4	1.83962	0.87151	6.56032	1.97e-05	UP
KIF14	1.5704	2.63676	6.55937	1.97e-05	UP
MAPK13	1.46527	2.2883	6.55604	1.98e-05	UP
FAM131B	1.07118	3.21603	6.55136	1.99e-05	UP
KIF18A	1.291	2.11814	6.54407	2.02e-05	UP
IL11	1.47636	2.49955	6.53723	2.04e-05	UP
HMMR	1.76021	2.45951	6.51507	2.11e-05	UP
TICRR	1.17648	2.5012	6.51148	2.12e-05	UP
FAM160A1	1.20744	3.11392	6.4973	2.17e-05	UP
ARHGAP33	1.37713	3.07219	6.47515	2.24e-05	UP
SSC5D	1.26707	2.34928	6.46196	2.29e-05	UP
ATP8B3	1.17205	2.74282	6.44486	2.35e-05	UP
TM4SF18	2.1778	0.0454623	6.44305	2.36e-05	UP
WNK4	2.57256	0.0445617	6.44043	2.37e-05	UP
CYTL1	2.26198	0.0230128	6.41514	2.46e-05	UP
L1CAM	1.17096	3.83777	6.41315	2.47e-05	UP
ASXL3	1.82341	0.381118	6.38102	2.59e-05	UP
HELLS	1.52156	2.917	6.37651	2.61e-05	UP
FGL2	2.07359	1.31065	6.36488	2.66e-05	UP
FAM153A	2.03054	-1.9566	6.36289	2.67e-05	UP
RNASEH2A	1.30119	2.85363	6.36073	2.68e-05	UP
SKA3	1.57264	2.55013	6.34409	2.75e-05	UP
PDE1A	1.94833	-0.193902	6.33631	2.78e-05	UP
PRRG3	1.00476	3.28841	6.33548	2.78e-05	UP
FRRS1L	1.30594	2.61132	6.3325	2.8e-05	UP
ACTG2	1.89776	1.2246	6.33033	2.81e-05	UP
PLK1	1.55337	3.5766	6.32444	2.83e-05	UP
GGN	1.93588	0.559083	6.3223	2.84e-05	UP
ATG9B	2.67306	-1.50484	6.31831	2.86e-05	UP
PLEKHG4B	1.25532	2.60821	6.31284	2.89e-05	UP
GINS1	1.39829	1.82275	6.29115	2.99e-05	UP
PDE4C	2.32726	-0.397216	6.28524	3.01e-05	UP
KIF2C	1.5508	3.06809	6.28492	3.01e-05	UP
PIANP	1.54155	2.13683	6.26682	3.1e-05	UP
OXT	2.09426	-2.05909	6.26277	3.12e-05	UP
2021-03-03	1.5772	1.68052	6.26056	3.13e-05	UP
MPP2	1.30971	2.59604	6.25792	3.15e-05	UP
S100A4	1.32988	2.41447	6.253	3.17e-05	UP
SYNPO2L	1.89143	0.987289	6.24847	3.19e-05	UP
NYAP1	1.66407	1.0857	6.23902	3.24e-05	UP
KIAA1024	1.01156	3.19563	6.23796	3.25e-05	UP
RSPO2	1.48201	1.42127	6.20684	3.41e-05	UP
ECM2	1.30788	2.19101	6.20304	3.43e-05	UP
SLCO4A1	2.18491	-1.87941	6.16345	3.65e-05	UP
NEIL3	1.67656	0.930102	6.15612	3.69e-05	UP
KIAA1683	1.25262	3.00812	6.15194	3.72e-05	UP
ZP1	2.45659	-1.48057	6.14991	3.73e-05	UP
PDK4	1.95929	1.18751	6.1491	3.74e-05	UP
KIAA1244	2.51507	0.152008	6.1439	3.77e-05	UP
POLE2	1.59465	1.09928	6.1396	3.79e-05	UP
LAMP5	1.73142	0.412643	6.13621	3.81e-05	UP
ESCO2	1.88034	1.18643	6.1343	3.83e-05	UP
SHANK1	1.14595	3.2886	6.13187	3.84e-05	UP
FBXO43	2.09083	-0.557846	6.11496	3.94e-05	UP
FAM111B	2.13224	2.2587	6.10141	4.03e-05	UP
NCAPH	1.75695	2.21415	6.07643	4.2e-05	UP
COL1A1	1.13588	13.3461	6.07391	4.21e-05	UP
ATAD5	1.53948	1.92595	6.05984	4.31e-05	UP
RASL12	1.50133	1.97858	6.0314	4.51e-05	UP
FAM131C	1.64494	1.06875	6.01719	4.61e-05	UP
CDH12	2.80466	-0.747637	6.00678	4.69e-05	UP
SLFN13	1.71519	1.04191	5.99809	4.76e-05	UP
C1QTNF7	2.20683	-1.55052	5.99752	4.76e-05	UP
DNM3	1.38691	2.13187	5.97017	4.98e-05	UP
ITGA2B	1.90558	0.25466	5.97011	4.98e-05	UP
SLC44A5	1.74638	1.65833	5.96571	5.01e-05	UP
GINS2	1.68767	1.82881	5.96342	5.03e-05	UP
MAD2L1	1.6192	2.90475	5.95911	5.07e-05	UP
CCNE2	1.63369	1.24647	5.9388	5.24e-05	UP
SERPINB7	2.11749	-0.438845	5.92377	5.36e-05	UP
FGF11	1.86873	-2.17185	5.92333	5.37e-05	UP
DIO2	2.22266	1.0381	5.88298	5.73e-05	UP
NRGN	2.05071	-0.322351	5.87574	5.8e-05	UP
CLIC3	1.88047	0.574743	5.86258	5.93e-05	UP
ESM1	2.15499	-0.639763	5.85074	6.04e-05	UP
GJC2	1.78223	0.0531655	5.82578	6.29e-05	UP
DBF4B	1.11661	2.56468	5.82369	6.31e-05	UP
CARD11	2.15803	-1.65706	5.82221	6.33e-05	UP
ABCA13	1.8198	0.717575	5.81287	6.43e-05	UP
CST6	1.87557	-1.21441	5.78122	6.77e-05	UP
TRAIP	1.38805	1.48904	5.78051	6.78e-05	UP
LRRTM2	1.77049	3.15308	5.77525	6.84e-05	UP
PIWIL2	1.78989	0.125334	5.77085	6.88e-05	UP
KCNQ5	2.02218	-0.0771928	5.75921	7.02e-05	UP
MAGEB17	2.08507	-1.69353	5.75259	7.09e-05	UP
DEPDC1B	2.19497	0.845605	5.74687	7.16e-05	UP
LINC01118	2.32092	-1.38883	5.74621	7.17e-05	UP
WNT16	1.09449	2.62402	5.7407	7.23e-05	UP
TBXA2R	1.02522	2.73583	5.73995	7.24e-05	UP
GPR146	2.26679	-0.052201	5.73958	7.25e-05	UP
SLAMF9	2.18121	-0.577986	5.73173	7.34e-05	UP
EME1	1.83791	0.161487	5.71945	7.49e-05	UP
TRPC5	1.66842	1.42319	5.68705	7.9e-05	UP
AURKB	2.00609	1.88975	5.68366	7.95e-05	UP
CDKN2D	1.10905	2.59375	5.6639	8.21e-05	UP
FAM153C	2.33841	-0.686073	5.64914	8.42e-05	UP
C1orf87	1.9187	-2.14687	5.64044	8.54e-05	UP
REC8	1.1678	2.15493	5.6387	8.56e-05	UP
NUAK2	1.2072	2.76723	5.63799	8.57e-05	UP
SKA1	2.10941	1.19831	5.62515	8.76e-05	UP
SYTL4	1.05916	2.4967	5.621	8.82e-05	UP
TEK	1.99012	0.533621	5.59871	9.15e-05	UP
KRT80	1.63293	1.21306	5.56816	9.63e-05	UP
MT3	2.19201	-1.61286	5.54357	0.000100361	UP
TSPAN13	1.33389	1.66028	5.52949	0.000102756	UP
BMP3	1.57816	0.890846	5.52596	0.000103364	UP
CNTNAP5	2.12569	-2.04337	5.52245	0.000103975	UP
FAM19A3	2.0083	-2.10207	5.51624	0.000105065	UP
HIST1H2BD	1.45697	1.15285	5.51356	0.000105537	UP
DBNDD1	1.12162	2.65625	5.51115	0.000105965	UP
CCDC110	1.5148	0.955846	5.50696	0.000106714	UP
BEND5	2.53377	-0.13658	5.48814	0.000110143	UP
KIF4A	1.27784	3.22676	5.47512	0.000112582	UP
GIPR	1.87642	0.707846	5.46736	0.000114062	UP
RTKN2	1.71995	1.28556	5.46638	0.000114251	UP
NR5A2	1.66867	0.0482004	5.44215	0.000119018	UP
LGI4	1.87553	-0.800662	5.43272	0.000120927	UP
TCF19	1.99302	1.29978	5.43044	0.000121396	UP
SEC14L5	1.80979	-2.06737	5.41673	0.000124241	UP
COL21A1	1.20451	1.93753	5.40902	0.000125874	UP
XRCC2	1.3818	1.01099	5.40835	0.000126017	UP
GLYATL1	2.06093	-0.986199	5.38311	0.000131524	UP
FCHO1	2.04724	-1.70965	5.38064	0.000132075	UP
GALNT3	1.17817	2.01682	5.36119	0.000136511	UP
PKP1	2.27091	-0.685711	5.36047	0.000136679	UP
NETO1	2.41935	-0.320103	5.35992	0.000136806	UP
DCLRE1B	1.03212	2.62319	5.33988	0.000141549	UP
CPZ	1.43441	1.55411	5.33638	0.000142396	UP
KIAA1045	2.20532	-0.522945	5.31405	0.00014792	UP
OLFML1	1.20678	2.51074	5.30251	0.000150864	UP
DOK6	1.85307	-1.91443	5.29916	0.000151729	UP
CD4	1.17428	2.72396	5.29398	0.000153077	UP
NPC1L1	1.85356	-1.91418	5.28834	0.000154559	UP
MTL5	1.86736	0.529622	5.28621	0.000155125	UP
CLCNKA	2.03764	-1.23827	5.27417	0.000158354	UP
LHCGR	1.52098	0.448862	5.27212	0.00015891	UP
PTK6	2.01757	-0.962887	5.25537	0.000163534	UP
KIAA1958	1.27516	1.4091	5.24957	0.00016517	UP
ARC	1.79453	-1.70486	5.23963	0.000168011	UP
AQP9	1.62401	-2.29421	5.22429	0.000172494	UP
ASB5	2.21251	-0.945134	5.21654	0.000174808	UP
SPC24	1.73117	0.722068	5.20925	0.000177012	UP
RASA4B	1.75729	-2.09322	5.18676	0.000184002	UP
ACYP1	1.68264	1.01446	5.18237	0.000185402	UP
CABP1	1.81583	-1.74602	5.1753	0.000187676	UP
PDE8B	1.08094	2.15297	5.17447	0.000187943	UP
CDC25C	1.68453	0.685958	5.16649	0.000190549	UP
LINC00908	2.18842	0.30264	5.15973	0.000192789	UP
CAMK1G	2.20354	-0.690411	5.15874	0.000193118	UP
KRTAP2.3	1.96426	-0.301021	5.12109	0.000206114	UP
IGFALS	1.75771	-1.75507	5.11844	0.000207062	UP
VPS37D	1.21838	2.04541	5.10656	0.000211372	UP
TTK	1.78158	2.7089	5.09792	0.000214565	UP
NXPE2	1.86415	-0.0979379	5.08548	0.00021925	UP
CNTFR	1.71459	-1.10246	5.07672	0.000222612	UP
ICOSLG	1.55967	0.023604	5.07551	0.000223083	UP
IGSF9	2.01843	-1.00693	5.05009	0.000233175	UP
RDH5	1.61743	0.0330304	5.03343	0.000240045	UP
RIBC2	2.09959	-1.5948	5.02485	0.000243666	UP
ZNF726	1.73097	-0.935514	5.01265	0.000248915	UP
TMEM91	1.55404	0.3453	5.0084	0.00025077	UP
FPGT.TNNI3K	1.41075	0.961873	5.00511	0.000252215	UP
CDC25A	1.28696	1.24988	5.00186	0.000253653	UP
YPEL4	1.51551	0.962457	4.98936	0.000259259	UP
KB.1980E6.3	1.75232	-1.99637	4.98772	0.000260006	UP
ATRNL1	1.05474	2.27181	4.96495	0.000270586	UP
KCTD16	1.11867	1.71334	4.9567	0.00027453	UP
MAMLD1	1.38021	2.5155	4.94158	0.000281916	UP
FMO5	1.18475	1.36368	4.94027	0.000282566	UP
CLEC18A	2.057	-0.198929	4.92956	0.000287935	UP
ZBED2	1.72316	-2.24464	4.92467	0.000290424	UP
PDK3	1.29749	1.90495	4.92379	0.000290871	UP
MFSD2B	1.46172	0.621502	4.9197	0.000292973	UP
SYNGR3	1.55781	1.15175	4.9169	0.000294418	UP
SLC6A16	1.25061	1.23336	4.90994	0.00029805	UP
IGSF10	1.62659	0.616769	4.90623	0.000300001	UP
TMPRSS5	1.71652	-1.65821	4.90333	0.000301538	UP
DMC1	1.75378	0.184727	4.90139	0.000302572	UP
XDH	1.64292	-0.78028	4.88983	0.0003088	UP
C1QTNF3	1.74134	0.0951056	4.87728	0.000315717	UP
B4GALNT4	1.3882	0.715287	4.87616	0.00031634	UP
SPC25	1.85882	0.76917	4.87406	0.000317515	UP
MPP7	2.16265	-0.501764	4.87147	0.000318971	UP
KCNAB3	1.17928	1.54794	4.8712	0.000319122	UP
AC026310.1	1.75331	-0.166783	4.86995	0.00031983	UP
MYRIP	1.46101	0.0858555	4.85997	0.000325518	UP
WFDC3	1.99643	-1.35781	4.8563	0.000327635	UP
GNRH1	1.11168	2.07987	4.85352	0.00032925	UP
TNFRSF18	1.65689	-0.628288	4.83197	0.000342046	UP
SLC24A5	1.87406	-1.17931	4.82162	0.000348381	UP
SOCS1	1.62892	0.658469	4.80846	0.000356607	UP
PDZD4	1.38891	0.538582	4.80131	0.000361159	UP
GPR88	2.17106	-0.849739	4.79735	0.000363709	UP
SPAG17	1.82307	-0.706093	4.79651	0.000364248	UP
IL17RE	1.76949	0.36639	4.78733	0.000370241	UP
KCNJ6	1.44704	0.990342	4.78426	0.000372263	UP
ACVR1C	2.2006	-0.549719	4.76881	0.000382632	UP
ZNF93	1.03925	2.12749	4.75192	0.000394312	UP
VENTX	1.54788	-2.33228	4.75183	0.000394378	UP
RYR1	1.75076	-0.991868	4.74864	0.000396622	UP
KIAA0101	1.46989	1.3654	4.7455	0.00039885	UP
ELOVL2	1.44083	0.677081	4.74498	0.000399224	UP
C11orf82	1.48719	1.33143	4.7387	0.000403719	UP
MGP	2.02854	-0.747976	4.73209	0.000408506	UP
ANKRD33	1.68526	-2.12924	4.72884	0.000410879	UP
C21orf58	1.11457	2.43969	4.71362	0.000422196	UP
SLC16A12	1.37106	1.40678	4.71303	0.000422642	UP
CPXM1	1.93134	-0.445377	4.68868	0.00044145	UP
MGAT3	1.48454	-1.05873	4.67856	0.000449521	UP
ALPK3	1.46559	0.415041	4.6698	0.000456633	UP
CXCL14	1.63997	4.34113	4.66651	0.000459329	UP
TCTEX1D1	1.4047	0.74058	4.65995	0.000464767	UP
TMEM74B	1.74197	-1.75739	4.64893	0.000474038	UP
EPHA7	1.88476	-1.57368	4.64796	0.000474865	UP
CDKN3	1.12534	2.43753	4.64248	0.000479559	UP
BMP8B	1.27937	0.662916	4.64225	0.000479757	UP
BIRC5	1.36079	0.566394	4.63862	0.000482901	UP
CHRNE	1.49399	0.139138	4.63723	0.000484104	UP
ASPN	1.73697	1.38599	4.62908	0.000491243	UP
CNTD2	1.8543	-1.0326	4.62746	0.000492678	UP
TF	1.47408	0.89285	4.62404	0.000495717	UP
GPSM3.1	2.71427	-0.864539	4.61697	0.00050206	UP
TNFRSF13C	1.79408	-1.8109	4.6169	0.000502125	UP
GRIK2	1.86339	-1.19192	4.60511	0.000512882	UP
TNFRSF25	1.24938	0.811964	4.59886	0.000518694	UP
IFITM1	1.0728	3.61185	4.59844	0.000519081	UP
MYCBP	1.24781	1.2753	4.59456	0.000522718	UP
ARHGEF37	1.04581	2.26981	4.593	0.000524197	UP
CATSPERG	1.70738	-1.21262	4.57609	0.00054042	UP
CCNB2	1.01092	3.26099	4.53298	0.000584184	UP
KLF17	1.61087	-2.06154	4.5289	0.000588512	UP
C17orf53	1.08445	1.44633	4.52846	0.000588978	UP
PRDM1	1.06821	2.07884	4.51921	0.000598918	UP
TPD52	1.60962	0.206312	4.49237	0.00062877	UP
TBC1D3F	1.03262	2.17814	4.48122	0.000641622	UP
TRIM73	1.50452	-0.986325	4.481	0.000641874	UP
RAB42	1.03921	2.26121	4.48018	0.000642829	UP
C21orf2	1.00201	1.77401	4.44655	0.000683338	UP
GUCA1A	1.73553	-1.76061	4.43873	0.000693132	UP
SYTL5	1.40145	-0.539717	4.43295	0.00070047	UP
ESR2	1.86482	-1.3411	4.42266	0.000713719	UP
RP11.89K11.1	1.19335	1.5792	4.41334	0.000725946	UP
CARNS1	1.49615	0.125371	4.40953	0.00073101	UP
ABI3	1.70902	-1.65614	4.4068	0.000734662	UP
FNDC5	1.1621	1.61756	4.40396	0.00073847	UP
PPP5D1	1.38621	-0.509191	4.40085	0.00074267	UP
SHF	1.01004	2.19522	4.37879	0.000773192	UP
KCTD19	1.32334	0.848561	4.36465	0.000793449	UP
PSMC3IP	1.15481	1.28227	4.34869	0.000816956	UP
PRSS35	1.25319	1.50245	4.34047	0.000829343	UP
SBSPON	1.38568	0.19169	4.33852	0.000832314	UP
WDR62	1.17162	2.1069	4.32932	0.000846459	UP
ICAM5	1.23187	0.824507	4.32253	0.000857063	UP
FSCN2	1.27603	0.814612	4.31754	0.000864943	UP
FANCB	1.36313	0.724155	4.31609	0.000867243	UP
ELANE	2.19299	-0.419333	4.31564	0.000867953	UP
SOSTDC1	1.40578	-2.13808	4.31456	0.000869673	UP
CHRDL2	1.70872	-1.79918	4.31066	0.00087592	UP
GABRE	1.07375	1.29659	4.30859	0.000879254	UP
TM9SF1	1.02561	1.65021	4.27203	0.000940348	UP
CYP2W1	1.37617	-2.28723	4.26903	0.00094554	UP
RP11.644F5.10	2.17737	-0.99327	4.26872	0.00094608	UP
CENPW	1.1513	1.00827	4.26514	0.000952335	UP
APOL4	1.61487	-2.16788	4.26395	0.000954429	UP
ANGPTL6	1.8199	-1.22644	4.25977	0.000961786	UP
MGAM	1.4889	0.353839	4.25934	0.000962547	UP
PLEKHN1	1.01583	1.99663	4.24917	0.000980746	UP
NIM1K	1.11886	1.48673	4.24141	0.000994872	UP
THSD7A	1.1632	1.33735	4.23905	0.000999204	UP
EFNA3	1.50683	-1.36757	4.23614	0.00100457	UP
MYOZ3	1.28916	0.392862	4.22501	0.0010254	UP
AL953854.2	1.44497	0.373579	4.22132	0.0010324	UP
LIPC	1.30529	0.819127	4.21498	0.00104455	UP
FAM72B	1.31485	0.133646	4.21388	0.00104667	UP
C1QTNF4	1.74895	-1.12271	4.21163	0.00105103	UP
ATAD3C	1.54506	-2.09509	4.21115	0.00105196	UP
GINS4	1.39121	1.01168	4.20703	0.00105998	UP
RARRES2	1.0917	2.70629	4.20507	0.00106382	UP
PLIN4	1.19281	1.73159	4.205	0.00106397	UP
PTGER4	1.17563	1.34385	4.20444	0.00106507	UP
ST8SIA4	1.30102	1.51928	4.20396	0.00106602	UP
GSTM5	1.88239	-0.58813	4.20197	0.00106993	UP
FOXC2	1.26071	0.87679	4.20148	0.00107091	UP
VSIG1	1.80926	-0.941083	4.20142	0.00107102	UP
IRF6	1.44348	-2.01684	4.2004	0.00107304	UP
COL9A2	1.16752	1.47079	4.19699	0.00107982	UP
NRXN2	1.64707	-1.39559	4.19584	0.00108211	UP
RIMS1	1.85572	-1.85305	4.19256	0.0010887	UP
KEL	1.51326	-0.789453	4.18967	0.00109452	UP
SLC26A10	1.0872	1.60212	4.18604	0.00110189	UP
PAGR1	1.14954	1.20306	4.17803	0.00111833	UP
ADAMTS4	1.08353	1.34325	4.17256	0.0011297	UP
MND1	1.21517	0.348258	4.17194	0.001131	UP
MMP13	1.59735	-1.93459	4.1654	0.00114477	UP
SLC8A3	1.66774	-1.6636	4.16315	0.00114954	UP
ZNF732	1.65293	-0.866435	4.16116	0.00115379	UP
PRELID2	1.03747	1.56211	4.15121	0.00117523	UP
SMIM1	1.94279	-0.593984	4.14728	0.00118383	UP
TSPAN2	1.42129	-0.995913	4.13846	0.00120332	UP
ANKFN1	1.56908	-0.399128	4.13778	0.00120484	UP
DLL4	1.71013	-1.8538	4.13766	0.00120512	UP
SPINT2	1.62511	-0.719191	4.13399	0.00121335	UP
HSD11B2	1.45034	-2.25014	4.1238	0.00123648	UP
GMFG	1.20431	1.1791	4.11916	0.00124716	UP
GPR132	1.82694	-1.36092	4.11426	0.00125857	UP
SFMBT2	1.14705	1.48128	4.10788	0.00127355	UP
AIRE	1.69218	-1.4283	4.10497	0.00128046	UP
CASKIN1	1.34912	0.303149	4.10164	0.00128839	UP
E2F2	1.94499	-0.00983687	4.10163	0.00128841	UP
C4B.6	1.54472	-1.72697	4.10162	0.00128845	UP
SERPINF2	1.57779	-1.17223	4.10144	0.00128888	UP
NXNL2	1.23051	0.722072	4.09635	0.00130112	UP
LINC01119	1.18174	0.760063	4.08666	0.00132476	UP
WFDC10B	1.3081	-2.45217	4.08426	0.00133067	UP
CCR1	1.31641	-0.245037	4.08064	0.00133966	UP
NPY4R	1.38519	-2.17438	4.08041	0.00134023	UP
SERPINA5	1.48894	-1.88881	4.07721	0.00134823	UP
AAMDC	1.19769	0.645217	4.07671	0.00134949	UP
HLX	1.01858	2.60928	4.0651	0.00137894	UP
SGK2	1.40156	0.421447	4.05644	0.00140134	UP
SAPCD2	1.17709	1.26988	4.04635	0.00142793	UP
CLDN4	1.36211	0.32943	4.03712	0.00145268	UP
SGOL1	1.76624	0.247735	4.02887	0.00147518	UP
RCOR2	1.31625	0.787145	4.02686	0.00148074	UP
COX6B2	1.50265	-1.02611	4.02565	0.00148408	UP
C8orf4	1.55463	-0.944701	4.02352	0.00148999	UP
EFNA1	1.33183	0.383395	4.02109	0.00149676	UP
HSD17B6	1.13284	1.24498	4.01948	0.00150125	UP
ZSWIM5	1.2868	0.813549	4.01823	0.00150474	UP
MSS51	1.28266	1.28803	4.01636	0.00151001	UP
CLDN3	1.3949	-2.27482	4.01474	0.00151459	UP
CILP	1.57433	-1.35092	4.01358	0.00151786	UP
CCDC150	1.23003	1.04797	4.00642	0.00153828	UP
ACKR3	1.51334	-0.846681	4.00019	0.00155627	UP
TAGLN3	1.37805	-1.53512	3.9823	0.00160915	UP
CYP2C8	1.61128	-1.10146	3.97604	0.00162808	UP
MTBP	1.13291	1.42169	3.97567	0.00162921	UP
LPPR4	1.32841	-1.55994	3.97469	0.0016322	UP
CENPM	1.11739	1.16821	3.9646	0.00166328	UP
WNT7B	1.55825	-1.4568	3.95949	0.00167927	UP
LMTK3	1.73428	-1.03049	3.95877	0.00168151	UP
BMPER	1.02693	2.22801	3.95811	0.00168358	UP
DES	1.28499	-0.927676	3.95342	0.00169842	UP
SOX15	1.35746	0.324872	3.95299	0.0016998	UP
CDHR5	1.45081	-0.88576	3.93788	0.00174854	UP
C19orf57	1.33888	-0.114556	3.93692	0.00175172	UP
LRRN4	1.58721	-1.852	3.92918	0.00177728	UP
LRRC66	1.08015	1.77437	3.92506	0.00179104	UP
MRAP	1.24699	-2.21442	3.92393	0.00179486	UP
NEB	1.13137	1.76782	3.92232	0.00180026	UP
BAIAP2L2	1.21333	1.15099	3.91733	0.00181717	UP
SDCBP2	1.29036	0.225435	3.91483	0.00182573	UP
TRPV3	1.57122	-1.59783	3.91465	0.00182633	UP
CACNG4	1.72558	-1.68443	3.91236	0.00183418	UP
ITGB4	1.29989	1.03441	3.91131	0.0018378	UP
PPP1R32	1.41264	0.0810318	3.90517	0.00185909	UP
CD72	1.73346	-0.566507	3.90283	0.00186725	UP
CKM	1.38338	-0.636592	3.90226	0.00186925	UP
MATN4	1.93655	-0.591943	3.90085	0.00187423	UP
KIAA1658	1.34052	-2.06301	3.89752	0.00188595	UP
PPP1R1C	1.32781	-1.21144	3.89282	0.00190266	UP
DIO1	1.63154	-0.946477	3.89048	0.00191104	UP
CMTM1	1.07885	0.835102	3.88804	0.00191981	UP
FAM181B	1.54143	0.651875	3.88049	0.00194721	UP
TMEM107	1.05694	1.99525	3.88007	0.00194876	UP
PPEF1	1.26579	-1.78038	3.86075	0.00202076	UP
DLK2	1.24514	0.302327	3.85122	0.00205727	UP
C6orf201	1.75211	-0.826003	3.84831	0.00206855	UP
SP5	1.30843	-0.732665	3.84172	0.00209437	UP
F3	1.1046	1.19639	3.83977	0.00210205	UP
P2RY1	1.77535	-1.00799	3.836	0.00211702	UP
NKAIN2	1.29511	0.301536	3.83528	0.00211986	UP
GPM6A	1.49893	-2.35675	3.83379	0.00212583	UP
SLC16A8	1.58422	-0.115637	3.83297	0.00212911	UP
TNXB.1	1.39726	-2.08309	3.82887	0.00214561	UP
AC112715.2	1.33551	-2.43846	3.82847	0.00214722	UP
SIDT1	1.37232	-2.42006	3.82361	0.00216695	UP
AZU1	1.57159	-0.637336	3.81873	0.00218692	UP
PPAN	1.51033	-0.389386	3.79052	0.00230627	UP
MGAT4A	1.23557	-2.22318	3.78253	0.00234127	UP
GVQW1	1.15466	0.115561	3.78203	0.00234349	UP
LDLRAD2	1.34585	0.0679885	3.77489	0.00237525	UP
FGF17	1.05317	0.837002	3.76997	0.00239741	UP
FXYD6	1.43355	-0.380092	3.76945	0.00239976	UP
TMPRSS6	1.49734	-0.735352	3.75804	0.00245197	UP
SCRG1	1.60757	-1.39565	3.75544	0.00246404	UP
ENPP3	1.44103	-1.605	3.74846	0.00249673	UP
RNF165	1.24006	-2.35184	3.7462	0.0025074	UP
ATP2A1	1.31874	0.413064	3.74557	0.0025104	UP
PPP4R4	1.34004	-0.143439	3.73528	0.00255965	UP
HGFAC	1.11118	-0.131507	3.73155	0.00257776	UP
ASPDH	1.50548	-1.50435	3.72259	0.00262176	UP
FAM26F	1.26509	-1.39817	3.72024	0.0026334	UP
FLT1	1.27346	0.977724	3.70454	0.00271275	UP
PCOLCE2	1.30084	-0.469254	3.6896	0.00279049	UP
COL25A1	1.48074	-0.911846	3.67748	0.00285524	UP
TEKT2	1.73056	-0.809699	3.67723	0.00285661	UP
FAM71E2	1.22405	-2.2605	3.6693	0.00289979	UP
NMUR1	1.28046	-0.709787	3.66505	0.00292324	UP
SLC7A9	1.67305	-1.09017	3.65717	0.00296718	UP
TBC1D10C	1.27016	-0.529041	3.63903	0.00307092	UP
SLC26A4	1.17748	0.488783	3.63867	0.00307302	UP
DOC2A	1.40255	-1.45076	3.63637	0.00308644	UP
BRSK2	1.36019	-0.31856	3.63463	0.00309669	UP
PRTN3	1.34259	-2.19568	3.63033	0.003122	UP
MRPS24	1.38923	-0.664905	3.62403	0.00315953	UP
STRC	1.46589	-2.37327	3.62376	0.00316111	UP
MYO3B	1.2918	-1.49219	3.58887	0.00337749	UP
CHRM4	1.25683	-0.909899	3.58175	0.00342343	UP
ABCC9	1.1772	-2.38672	3.57936	0.00343904	UP
TCTE1	1.52653	-2.34295	3.57849	0.0034447	UP
DDN	1.39367	-1.68352	3.57115	0.00349303	UP
UCHL3	1.08457	0.464138	3.57091	0.00349465	UP
VKORC1	1.31921	-0.753666	3.57018	0.0034995	UP
PARPBP	1.10966	1.614	3.5654	0.00353139	UP
LRRC2	1.22171	-0.136306	3.56262	0.00355013	UP
TCTEX1D2	1.45707	-1.01352	3.55801	0.00358132	UP
SRMS	1.26423	-1.91592	3.55598	0.00359516	UP
NUP210	1.33589	-1.55711	3.55494	0.0036023	UP
PLK5	1.22974	-2.03907	3.55418	0.00360753	UP
ACAD11	1.42403	-2.25985	3.55033	0.003634	UP
CXCL6	1.66441	-0.690581	3.54527	0.0036691	UP
MROH7	1.34857	-2.29798	3.54081	0.00370037	UP
CACNA2D2	1.25397	-0.762966	3.53791	0.00372082	UP
ITGA9	1.06645	1.29413	3.53082	0.00377133	UP
ST8SIA2	1.49018	-1.69852	3.52919	0.00378299	UP
PLA2G10	1.29135	-2.22194	3.52909	0.00378374	UP
IRF9	1.0732	0.569885	3.52163	0.00383783	UP
C4orf22	1.12717	0.151094	3.50414	0.00396764	UP
RASIP1	1.69398	-0.663201	3.50393	0.00396922	UP
PLCH2	1.39716	-0.795018	3.50229	0.0039816	UP
PVRIG	1.39611	-0.680965	3.50224	0.00398202	UP
CNTNAP3	1.12091	0.313496	3.48763	0.0040943	UP
NRN1	1.38085	-1.49877	3.47641	0.00418272	UP
CENPA	1.03386	1.00528	3.47297	0.00421021	UP
CCDC81	1.06921	-0.250044	3.46554	0.00427016	UP
CAV3	1.1173	-2.41322	3.45913	0.00432262	UP
KCTD4	1.13486	-0.599529	3.45762	0.00433506	UP
TLR1	1.19796	0.533755	3.45314	0.0043722	UP
INMT	1.0105	0.448474	3.45188	0.00438272	UP
TMEM178A	1.10033	0.80032	3.45117	0.00438865	UP
FGD3	1.47846	-2.1333	3.43528	0.00452358	UP
CLIC6	1.41274	-1.81264	3.43457	0.00452975	UP
AC104809.3	1.27921	-1.83464	3.42922	0.00457614	UP
MEIOB	1.22093	-0.583871	3.41445	0.0047068	UP
KCNH3	1.39875	-1.08951	3.39329	0.00490067	UP
RIMKLA	1.14253	-2.53495	3.39128	0.00491953	UP
CEP128	1.18962	1.5633	3.38562	0.00497289	UP
SKOR1	1.09173	-0.827906	3.3855	0.00497407	UP
SYCE1L	1.43538	-0.493956	3.37837	0.00504217	UP
MYO7A	1.31622	-2.3172	3.37668	0.00505843	UP
FIBCD1	1.39288	-1.44164	3.37382	0.00508616	UP
LRRC39	1.06944	0.395122	3.36603	0.00516232	UP
KLHL33	1.30394	-1.67429	3.35334	0.00528881	UP
CREG2	1.2752	0.35687	3.35101	0.00531247	UP
ACAN	1.57639	0.773792	3.34146	0.00541016	UP
SNCB	1.53346	-1.08072	3.33648	0.00546184	UP
HIST2H2AA3	1.45233	-1.12911	3.33325	0.00549565	UP
KIAA1024L	1.08637	-2.56303	3.33141	0.005515	UP
DEGS2	1.38232	-1.01425	3.32772	0.00555398	UP
KCNIP2	1.07335	0.989106	3.32762	0.00555504	UP
CA14	1.38284	-1.20069	3.32431	0.00559028	UP
MSLN	1.26096	-0.934972	3.32402	0.00559335	UP
GOLGA6L9	1.34582	-0.642727	3.31779	0.00566034	UP
GRIN2A	1.23392	-0.653413	3.31235	0.00571938	UP
TACSTD2	1.65875	-0.978866	3.31079	0.0057365	UP
IQCA1	1.28264	-2.4649	3.30546	0.0057952	UP
GAS7	1.06366	0.483624	3.29734	0.00588574	UP
NTSR1	1.48456	0.275078	3.29518	0.00591011	UP
CYP46A1	1.07731	0.0806005	3.28915	0.00597853	UP
C3	1.17018	1.1771	3.28672	0.00600641	UP
POU5F1	1.09975	-2.42239	3.28438	0.00603329	UP
PLP1	1.22419	-1.85753	3.26844	0.00621992	UP
C22orf15	1.16361	-1.03755	3.26055	0.00631441	UP
TNNI3K	1.38954	-2.41145	3.24351	0.00652336	UP
GAP43	1.2904	-0.213871	3.24318	0.00652749	UP
UCN2	1.00243	0.837437	3.24267	0.00653392	UP
SLC22A14	1.51505	-1.17892	3.2423	0.00653846	UP
C1orf111	1.45302	-2.3797	3.24008	0.00656631	UP
CLDN9	1.02073	-2.59585	3.23147	0.00667532	UP
PDE3B	1.29569	-0.986923	3.23119	0.00667889	UP
FAM196B	1.28024	-0.704788	3.22712	0.00673099	UP
WFDC13	1.18187	-2.38093	3.22597	0.00674581	UP
DCDC1	1.09479	-2.42792	3.22478	0.00676116	UP
SSBP3.AS1	1.22489	-2.49377	3.21588	0.00687715	UP
PLEK2	1.26514	-0.400008	3.21049	0.00694839	UP
AL354718.1	1.27038	-1.34546	3.20604	0.00700775	UP
C1orf173	1.09729	-0.953465	3.20484	0.00702386	UP
HHIP	1.01758	-1.99079	3.20463	0.00702666	UP
ATCAY	1.2511	-2.24207	3.19836	0.00711151	UP
GSG2	1.01311	0.19496	3.19567	0.00714817	UP
C3orf35	1.00308	-0.276744	3.19355	0.00717711	UP
DKFZP667F0711	1.11133	-0.654378	3.19	0.00722608	UP
MAST1	1.05281	0.792639	3.1897	0.00723011	UP
MMRN2	1.1537	-1.17907	3.18866	0.00724453	UP
AL807752.1	1.18755	-1.2086	3.18642	0.00727565	UP
SLAMF8	1.30458	-0.858814	3.18555	0.00728777	UP
PNPLA5	1.32884	-1.83491	3.18233	0.00733273	UP
PYGM	1.20831	-1.39782	3.18106	0.00735068	UP
SEMA4A	1.03091	0.740495	3.18023	0.00736228	UP
APOBR	1.07701	-1.85618	3.17374	0.00745426	UP
PKDREJ	1.11444	-0.575324	3.15955	0.00765929	UP
KIFC1.1	1.21496	-1.20408	3.15914	0.00766527	UP
GAD2	1.13177	-2.222	3.14228	0.00791638	UP
PLLP	1.33831	-1.98166	3.13983	0.00795354	UP
UNC5CL	1.21126	-0.625543	3.13959	0.00795721	UP
C1QL4	1.1883	-1.14428	3.13456	0.00803404	UP
CYP2J2	1.1243	-1.19377	3.13386	0.00804481	UP
NDNF	1.27428	-1.64304	3.13217	0.00807087	UP
UCN	1.08492	-0.0319862	3.13106	0.00808803	UP
DCC	1.61258	-1.33111	3.12322	0.00821025	UP
TNNT1	1.27803	-0.640494	3.12295	0.00821454	UP
CDRT15	1.04523	-1.23331	3.12291	0.00821505	UP
CACNA1I	1.33559	-2.30447	3.1106	0.00841071	UP
NPAS4	1.18091	-1.14729	3.10958	0.00842722	UP
TMC4	1.19186	-0.312011	3.10569	0.00849001	UP
GP1BA	1.11043	-0.0464093	3.10147	0.00855889	UP
FAM72C	1.34576	-1.60258	3.07977	0.00892146	UP
FOXE3	1.10346	-2.55449	3.07674	0.00897332	UP
C16orf71	1.09769	-0.28425	3.07641	0.00897887	UP
PRSS3	1.07033	-2.33245	3.07338	0.00903104	UP
ZNF488	1.37964	-0.610166	3.07059	0.00907946	UP
TM4SF20	1.1058	-2.55332	3.06508	0.0091755	UP
PRRG4	1.3644	-1.57313	3.06236	0.00922334	UP
TMEM139	1.05216	-2.58013	3.05583	0.0093393	UP
KIF26A	1.51209	-0.700361	3.05344	0.00938199	UP
CYTH4	1.10918	-2.55163	3.04531	0.00952904	UP
EMID1	1.32361	-1.56325	3.04126	0.00960307	UP
PLIN1	1.07832	-1.31113	3.03846	0.00965456	UP
SLC8A2	1.20177	-1.81002	3.03334	0.00974955	UP
TRIM55	1.18227	-2.25023	3.02968	0.00981789	UP
AP001055.1	1.2496	-1.45864	3.02588	0.00988955	UP
RP11.664D7.4	1.18846	-2.18668	3.02548	0.00989707	UP
FUT3	1.01538	-2.22903	3.02404	0.00992429	UP
PRIM1	1.0315	0.741458	3.01692	0.0100603	UP
C15orf62	1.10217	0.491785	3.01588	0.0100803	UP
CSPG5	1.03618	-0.26099	3.01039	0.0101866	UP
RBM14.RBM4	1.15456	-2.21061	3.00767	0.0102396	UP
AC002472.13	1.18735	-2.37859	3.00316	0.0103284	UP
PTGES3L	1.18686	-2.37884	3.00314	0.0103287	UP
MYO15A	1.02871	0.384046	2.99867	0.0104174	UP
ADAMTS18	1.36424	-2.4241	2.99804	0.0104298	UP
AC007401.2	1.26904	-0.973743	2.99663	0.0104579	UP
TVP23A	1.14356	-0.806039	2.994	0.0105108	UP
WNT10B	1.06092	-2.07377	2.99339	0.010523	UP
CLDN7	1.24941	-1.1774	2.9909	0.0105731	UP
GCK	1.06386	-0.555297	2.99005	0.0105904	UP
TCAP	1.35286	-1.03972	2.98851	0.0106214	UP
STAT4	1.11272	-0.268227	2.9775	0.0108472	UP
PDZRN4	1.26534	-0.984348	2.97379	0.0109244	UP
ATP2B3	1.01207	-2.36158	2.97075	0.0109881	UP
BTBD18	1.05948	-2.44213	2.96346	0.0111422	UP
AC007382.1	1.23967	-0.702551	2.9629	0.0111541	UP
OR2C1	1.0124	-2.36077	2.96289	0.0111543	UP
CDKL4	1.06076	-2.44189	2.9611	0.0111924	UP
C11orf35	1.30234	-0.457387	2.95975	0.0112213	UP
MTRNR2L8	1.33408	-1.48271	2.94807	0.0114743	UP
ALDH8A1	1.28486	-1.76631	2.94431	0.011557	UP
PLGLB2	1.00124	0.0164886	2.94274	0.0115918	UP
CPLX1	1.22602	-1.64408	2.93488	0.0117669	UP
CDCA7L	1.14136	0.669336	2.93282	0.0118135	UP
S100A3	1.15248	-0.146109	2.92745	0.0119351	UP
TUBB2B	1.17185	-0.388007	2.91297	0.0122694	UP
AC090427.1	1.17182	-2.52031	2.9092	0.012358	UP
UPK3B	1.29085	-2.32989	2.9077	0.0123934	UP
HEYL	1.02093	-0.900622	2.9054	0.0124481	UP
AC005841.1	1.28727	-1.14855	2.89985	0.0125804	UP
STAB1	1.27373	-1.02641	2.89779	0.01263	UP
GRIN1	1.21724	-1.96934	2.89719	0.0126445	UP
DCT	1.22408	-0.329344	2.89187	0.0127734	UP
KRT32	1.0832	-2.56462	2.89077	0.0128003	UP
AMH	1.08475	-2.56384	2.88177	0.0130219	UP
CCDC178	1.21075	-1.7451	2.8724	0.0132566	UP
ESRRG	1.27658	-1.99564	2.86874	0.0133495	UP
CAPN3	1.15364	-0.907203	2.86741	0.0133832	UP
DNAH3	1.00508	-1.11761	2.86719	0.013389	UP
PRAM1	1.23732	-1.15242	2.86071	0.0135554	UP
PRSS21	1.07677	-1.84136	2.8589	0.0136022	UP
KISS1R	1.37168	-2.42037	2.8522	0.0137768	UP
FLJ00418	1.36354	-0.749948	2.85051	0.0138214	UP
C9orf147	1.06866	-2.11649	2.8497	0.0138426	UP
KCNAB1	1.04129	-0.249933	2.8281	0.0144241	UP
NPR3	1.03751	-0.392579	2.82506	0.0145078	UP
ATP1B2	1.07674	-2.03867	2.82337	0.0145546	UP
SLC24A3	1.05119	0.000973348	2.82336	0.0145548	UP
COL11A2.2	1.06321	-1.91603	2.82005	0.0146468	UP
UBQLNL	1.12127	-0.840018	2.81834	0.0146946	UP
SCN11A	1.48864	-1.39254	2.81277	0.0148513	UP
AL353791.1	1.27135	-2.23194	2.8081	0.0149838	UP
BEGAIN	1.08159	-2.24092	2.80259	0.0151419	UP
CA11	1.08292	-0.401824	2.79226	0.0154424	UP
TAS2R4	1.00868	-1.04052	2.79209	0.0154474	UP
NTN3	1.1227	0.0571075	2.78425	0.0156795	UP
PINLYP	1.04104	-0.454146	2.77882	0.0158421	UP
VMO1	1.00022	-0.635306	2.75879	0.0164569	UP
CRIP1	1.15796	-1.12676	2.75348	0.0166239	UP
HSPA6	1.12331	0.261321	2.75096	0.0167037	UP
FSCN3	1.02191	-2.22511	2.74396	0.0169273	UP
TEKT3	1.13759	-1.73999	2.7417	0.017	UP
MACROD2	1.18228	-1.53929	2.73382	0.0172563	UP
TRIM74	1.00512	-0.60189	2.73249	0.0173	UP
CPNE4	1.07422	-0.574253	2.72866	0.0174263	UP
SLITRK6	1.02001	-0.556054	2.72795	0.0174496	UP
OXER1	1.19472	-1.21187	2.72349	0.0175981	UP
CCDC114	1.36637	-0.799247	2.71128	0.0180104	UP
SLC1A7	1.1686	-1.03925	2.70915	0.0180833	UP
RP11.468E2.4	1.14564	-0.871787	2.70776	0.0181311	UP
PCDH12	1.06763	-0.0691957	2.70567	0.0182032	UP
TRIB3	-3.81278	6.35772	-39.014	1.09e-14	DOWN
ASNS	-2.74708	6.18717	-33.8548	6.56e-14	DOWN
WARS	-2.67035	7.58528	-32.8777	9.51e-14	DOWN
SLC7A5	-2.38928	6.30131	-31.9707	1.35e-13	DOWN
SESN2	-2.66105	5.82269	-31.619	1.56e-13	DOWN
MARS	-1.89185	7.02333	-29.916	3.14e-13	DOWN
PHGDH	-1.97807	6.76135	-29.7008	3.44e-13	DOWN
UNC5B	-2.30017	6.36206	-29.5593	3.65e-13	DOWN
HSPA9	-1.90172	8.37488	-28.9926	4.66e-13	DOWN
MTHFD2	-2.14647	5.47917	-27.4369	9.35e-13	DOWN
IARS	-2.06748	8.10726	-27.386	9.57e-13	DOWN
PSAT1	-3.07931	6.46488	-26.7797	1.27e-12	DOWN
CCPG1	-2.97788	4.88676	-25.3019	2.59e-12	DOWN
ADM2	-3.24023	3.93257	-24.7338	3.45e-12	DOWN
GDF15	-2.91799	6.77085	-24.4816	3.92e-12	DOWN
SQLE	-1.57749	6.93948	-23.7386	5.77e-12	DOWN
PAMR1	-2.00682	6.83361	-23.6918	5.91e-12	DOWN
ARHGEF2	-1.50722	7.5442	-23.5987	6.21e-12	DOWN
ALDH1L2	-1.70848	7.23219	-23.4248	6.82e-12	DOWN
FAM129A	-2.53421	6.95649	-23.2669	7.42e-12	DOWN
NARS	-1.40847	7.45697	-22.9938	8.6e-12	DOWN
AARS	-1.41798	7.63009	-22.9699	8.71e-12	DOWN
SLFN5	-2.13377	7.86974	-22.78	9.67e-12	DOWN
YARS	-1.83164	6.76753	-22.7561	9.79e-12	DOWN
GARS	-1.83834	8.22438	-22.6816	1.02e-11	DOWN
SLC3A2	-3.37818	7.80608	-22.6739	1.02e-11	DOWN
MSMO1	-1.59473	7.00316	-22.5896	1.07e-11	DOWN
GPNMB	-2.16014	6.9424	-22.0838	1.43e-11	DOWN
XPOT	-1.72302	8.2461	-21.8375	1.64e-11	DOWN
GNPDA1	-1.41432	6.65901	-21.7718	1.7e-11	DOWN
TCEA1	-1.59578	7.51972	-21.5658	1.92e-11	DOWN
HMGCS1	-1.74342	5.9401	-21.5539	1.93e-11	DOWN
SARS	-1.36907	7.97868	-21.0274	2.63e-11	DOWN
CBS	-1.7672	6.39045	-21.0211	2.64e-11	DOWN
SLC7A11	-2.693	6.47497	-20.4043	3.82e-11	DOWN
PGD	-1.61729	7.06419	-20.4	3.83e-11	DOWN
HERPUD1	-1.89125	7.28112	-20.0396	4.78e-11	DOWN
SLC22A15	-1.68406	5.43896	-19.7526	5.72e-11	DOWN
NQO1	-2.28887	6.96728	-19.6819	5.98e-11	DOWN
EPAS1	-1.22502	8.4772	-19.6186	6.23e-11	DOWN
SLC38A1	-1.71494	7.62594	-19.4949	6.74e-11	DOWN
ASAH1	-1.62272	7.47625	-19.4698	6.84e-11	DOWN
DNAJC10	-1.54635	7.5247	-19.4532	6.92e-11	DOWN
SLC1A4	-2.01017	5.2181	-19.2666	7.8e-11	DOWN
PCYT2	-1.37008	5.97426	-18.8615	1.01e-10	DOWN
PCK2	-1.91805	5.65602	-18.6952	1.13e-10	DOWN
ITGA6	-1.17662	7.46703	-18.6566	1.16e-10	DOWN
FAM213A	-1.74309	4.58434	-18.5795	1.22e-10	DOWN
SPIRE1	-1.72661	5.52133	-18.5665	1.23e-10	DOWN
HMGCR	-1.47927	6.24395	-18.4343	1.35e-10	DOWN
FADS1	-1.3352	8.00936	-18.3635	1.41e-10	DOWN
MKNK2	-1.74123	6.77221	-18.2845	1.49e-10	DOWN
SLC6A9	-2.41852	4.84682	-18.2715	1.5e-10	DOWN
TXNRD1	-1.8797	9.14339	-18.2549	1.52e-10	DOWN
CLCN7	-1.46456	6.84777	-18.2074	1.57e-10	DOWN
TIMP3	-1.453	10.2362	-18.141	1.64e-10	DOWN
HYOU1	-2.63517	7.10513	-18.0068	1.8e-10	DOWN
NPC1	-1.47167	8.29479	-17.8928	1.95e-10	DOWN
ITGA11	-1.81951	7.72537	-17.8672	1.98e-10	DOWN
M6PR	-1.14981	6.26033	-17.7097	2.21e-10	DOWN
CHAC1	-3.06371	3.77893	-17.6697	2.27e-10	DOWN
ANK2	-1.34421	5.7751	-17.6149	2.36e-10	DOWN
CEBPG	-2.17918	5.05819	-17.4561	2.64e-10	DOWN
GOT1	-1.60438	5.36644	-17.3306	2.89e-10	DOWN
TARS	-1.16533	7.12449	-17.1972	3.17e-10	DOWN
DNAJB9	-1.97923	5.29281	-17.1619	3.26e-10	DOWN
GBA	-1.18789	7.53213	-17.0682	3.48e-10	DOWN
TOP1	-1.17709	7.42915	-16.8834	3.98e-10	DOWN
NUPR1	-1.44077	6.76966	-16.87	4.02e-10	DOWN
LAMP3	-5.52045	1.72478	-16.8683	4.02e-10	DOWN
EPRS	-1.05172	7.76492	-16.7853	4.28e-10	DOWN
HSPH1	-1.35599	6.35101	-16.6756	4.63e-10	DOWN
PIP4K2A	-1.5859	5.96526	-16.2984	6.14e-10	DOWN
SLC38A7	-1.25874	5.56263	-16.1166	7.04e-10	DOWN
MTUS1	-2.50021	3.58127	-16.1086	7.08e-10	DOWN
SEL1L	-1.2103	8.49566	-15.9616	7.92e-10	DOWN
KLF4	-1.9384	4.02731	-15.9398	8.06e-10	DOWN
STEAP3	-1.39474	5.74029	-15.8401	8.7e-10	DOWN
EPHX1	-1.36824	6.43789	-15.8308	8.76e-10	DOWN
OAF	-1.29279	5.1074	-15.8173	8.85e-10	DOWN
MVD	-1.51692	5.57703	-15.8054	8.94e-10	DOWN
SQSTM1	-1.33823	9.49651	-15.7214	9.54e-10	DOWN
SLC20A1	-1.06911	6.9039	-15.6757	9.88e-10	DOWN
GSR	-1.24612	5.91343	-15.5532	1.09e-09	DOWN
PYGB	-1.14216	7.64233	-15.4313	1.2e-09	DOWN
SLC31A1	-1.22042	5.98137	-15.3978	1.23e-09	DOWN
KCNG1	-1.95174	4.10659	-15.3196	1.31e-09	DOWN
ATF4	-1.12199	8.88345	-15.3102	1.32e-09	DOWN
FOXRED2	-1.14394	5.79205	-15.2942	1.33e-09	DOWN
NCR3LG1	-2.72408	3.74133	-15.2736	1.36e-09	DOWN
CDKN2B	-1.11443	5.65963	-15.2346	1.4e-09	DOWN
NSMAF	-1.11031	6.67928	-15.1861	1.45e-09	DOWN
PLAU	-1.46108	6.20568	-15.1221	1.53e-09	DOWN
ITGA2	-1.32011	7.45483	-15.091	1.57e-09	DOWN
LONP1	-1.28699	7.14563	-15.057	1.61e-09	DOWN
DNAJB11	-1.78376	6.41105	-15.0365	1.64e-09	DOWN
FDFT1	-1.05457	7.04858	-14.9882	1.71e-09	DOWN
ODC1	-1.44355	5.38834	-14.9268	1.79e-09	DOWN
IL31RA	-4.62756	0.600075	-14.9187	1.81e-09	DOWN
RCBTB1	-1.09727	6.30451	-14.893	1.84e-09	DOWN
TSEN15	-1.29844	4.99539	-14.8683	1.88e-09	DOWN
CRELD2	-2.3417	6.00948	-14.8459	1.92e-09	DOWN
DDIT3	-2.72597	3.23894	-14.8235	1.95e-09	DOWN
SV2A	-1.19969	5.79734	-14.753	2.07e-09	DOWN
KLHDC7B	-5.01021	-0.457948	-14.7484	2.08e-09	DOWN
TMEM56	-1.95035	4.14746	-14.7199	2.13e-09	DOWN
DHCR7	-1.47634	6.77769	-14.684	2.19e-09	DOWN
ATP6V0D2	-3.6936	1.89107	-14.6808	2.19e-09	DOWN
MTSS1	-1.74132	3.94379	-14.6794	2.2e-09	DOWN
IDI1	-1.39227	6.23365	-14.6387	2.27e-09	DOWN
ELOVL6	-1.45111	4.98704	-14.6351	2.28e-09	DOWN
CLDN1	-1.13847	6.5804	-14.6184	2.31e-09	DOWN
DNAJC3	-1.39266	6.67929	-14.5487	2.45e-09	DOWN
AGT	-2.20638	3.4582	-14.5241	2.5e-09	DOWN
CANX	-1.35217	10.0308	-14.4943	2.56e-09	DOWN
CARS	-1.04873	6.22701	-14.4462	2.67e-09	DOWN
SHMT2	-1.23227	7.3054	-14.3955	2.78e-09	DOWN
BCL2	-1.34194	4.63721	-14.3761	2.83e-09	DOWN
TALDO1	-1.09214	7.41949	-14.2982	3.02e-09	DOWN
UHRF1BP1	-1.30929	4.57958	-14.2924	3.04e-09	DOWN
ELOVL5	-1.12526	7.53039	-14.2759	3.08e-09	DOWN
SRPRB	-1.19304	5.37217	-14.2322	3.2e-09	DOWN
PEPD	-1.13919	6.73502	-14.2105	3.26e-09	DOWN
GPR1	-2.01995	4.74573	-14.2048	3.27e-09	DOWN
FASN	-1.2433	9.62583	-14.1489	3.43e-09	DOWN
ABCB1	-1.85998	4.76934	-14.1109	3.54e-09	DOWN
FRY	-1.19001	6.18168	-14.0718	3.67e-09	DOWN
ARHGAP24	-1.19721	4.84166	-14.0259	3.81e-09	DOWN
MAGT1	-1.33814	6.87835	-14.0088	3.87e-09	DOWN
GRB10	-1.10152	5.38002	-13.9763	3.98e-09	DOWN
CTSD	-1.02864	7.25111	-13.9695	4e-09	DOWN
SCD	-1.26045	10.6589	-13.8884	4.29e-09	DOWN
GHITM	-1.06881	7.1208	-13.888	4.3e-09	DOWN
KYNU	-1.69168	4.59161	-13.8724	4.35e-09	DOWN
OXCT1	-1.01096	5.60661	-13.8643	4.39e-09	DOWN
TKT	-1.24865	8.84589	-13.7969	4.65e-09	DOWN
LARP6	-1.0776	6.67226	-13.792	4.67e-09	DOWN
GPRC5C	-2.36819	2.57224	-13.765	4.78e-09	DOWN
IGF2R	-1.05444	9.04586	-13.7642	4.79e-09	DOWN
RASD1	-1.91637	4.02332	-13.725	4.95e-09	DOWN
EDEM1	-1.11032	6.70223	-13.6866	5.12e-09	DOWN
RGAG4	-1.05425	5.31696	-13.6848	5.13e-09	DOWN
AEN	-1.04502	5.16919	-13.6325	5.37e-09	DOWN
CTSK	-1.34129	9.25783	-13.6275	5.4e-09	DOWN
XBP1	-1.17134	6.70813	-13.5781	5.64e-09	DOWN
CLCN5	-2.03814	3.75492	-13.5469	5.8e-09	DOWN
IDH1	-1.45725	7.65345	-13.5085	6e-09	DOWN
MAFG	-1.07657	5.85193	-13.4784	6.16e-09	DOWN
SLC35F6	-1.27744	5.80397	-13.4317	6.42e-09	DOWN
TBC1D8	-1.35653	5.56957	-13.3361	7e-09	DOWN
ALDH2	-1.22242	4.83819	-13.3233	7.08e-09	DOWN
ATP6V1H	-1.0026	5.81658	-13.2866	7.32e-09	DOWN
GLIS2	-1.15957	5.82636	-13.2794	7.36e-09	DOWN
AMIGO2	-1.0904	5.79926	-13.2784	7.37e-09	DOWN
DDIT4L	-1.80128	4.6456	-13.2247	7.74e-09	DOWN
FAM65C	-1.01304	5.55157	-13.1446	8.32e-09	DOWN
AKNA	-1.44924	5.15244	-13.1062	8.62e-09	DOWN
TP53	-1.1415	5.72568	-13.0908	8.74e-09	DOWN
MANF	-2.06811	5.44275	-13.0805	8.82e-09	DOWN
UCHL1	-1.56292	7.03306	-13.0619	8.97e-09	DOWN
HSD17B14	-1.35361	4.53518	-12.9395	1e-08	DOWN
MXD1	-1.36288	4.19609	-12.8709	1.07e-08	DOWN
SHISA3	-1.53706	3.796	-12.762	1.18e-08	DOWN
TOX2	-1.27526	4.82294	-12.5366	1.46e-08	DOWN
LURAP1L	-1.16406	5.57271	-12.5334	1.47e-08	DOWN
PCDH1	-3.19133	2.10203	-12.491	1.53e-08	DOWN
DHRS3	-1.4843	6.03691	-12.4648	1.57e-08	DOWN
PLEKHF1	-1.1614	4.74353	-12.4338	1.62e-08	DOWN
SEPHS2	-1.5072	6.12985	-12.4311	1.62e-08	DOWN
HSPA5	-2.50503	10.4969	-12.4225	1.63e-08	DOWN
SLC1A5	-1.23178	7.78626	-12.4087	1.65e-08	DOWN
PFKFB2	-1.96293	3.33977	-12.4049	1.66e-08	DOWN
HSD17B12	-1.00847	6.74038	-12.2946	1.85e-08	DOWN
FICD	-1.76524	3.69631	-12.2851	1.86e-08	DOWN
SEC11C	-2.08484	3.43456	-12.1774	2.07e-08	DOWN
LAMA3	-1.61687	5.33423	-12.1696	2.08e-08	DOWN
IRAK1	-1.04194	6.90871	-12.1496	2.13e-08	DOWN
RHBDD3	-1.22092	4.42049	-12.1238	2.18e-08	DOWN
MAP1LC3B	-1.08319	8.10464	-12.1123	2.2e-08	DOWN
MID1IP1	-1.03657	5.92973	-12.0845	2.27e-08	DOWN
CTSH	-1.8453	5.39499	-12.0447	2.36e-08	DOWN
CLCN4	-1.48434	4.09124	-12.0353	2.38e-08	DOWN
RENBP	-2.15404	2.45677	-12.0278	2.39e-08	DOWN
IFRD1	-1.13016	5.75845	-11.9997	2.46e-08	DOWN
SLC7A8	-1.33833	5.59086	-11.9885	2.49e-08	DOWN
GLB1L3	-1.70234	3.41215	-11.9828	2.5e-08	DOWN
TMEM50B	-1.23196	5.37519	-11.9597	2.56e-08	DOWN
SLC35B1	-1.19673	5.11115	-11.9062	2.7e-08	DOWN
CASP1	-1.13648	4.70632	-11.8684	2.8e-08	DOWN
TCN2	-1.16894	4.28272	-11.7629	3.12e-08	DOWN
RRAGD	-1.31553	4.76411	-11.7615	3.12e-08	DOWN
C9orf91	-1.25521	4.07775	-11.7371	3.2e-08	DOWN
ARMC9	-1.40996	6.52364	-11.6967	3.33e-08	DOWN
SYT14	-1.49594	3.55239	-11.6495	3.49e-08	DOWN
FAIM2	-3.6453	-1.28357	-11.6227	3.59e-08	DOWN
CALR	-1.27358	10.9589	-11.6129	3.62e-08	DOWN
OSTM1	-1.00562	6.36736	-11.42	4.41e-08	DOWN
ATP1A2	-4.12177	0.884977	-11.4089	4.46e-08	DOWN
RAB39B	-4.15349	0.164446	-11.3955	4.52e-08	DOWN
MOCOS	-1.56209	3.69902	-11.3914	4.54e-08	DOWN
GTPBP2	-1.2674	6.47196	-11.3335	4.82e-08	DOWN
TMEM38B	-1.42387	4.64834	-11.2854	5.07e-08	DOWN
PDIA3	-1.04745	9.70099	-11.189	5.61e-08	DOWN
PSMG1	-1.28965	4.18502	-11.0947	6.19e-08	DOWN
ALG3	-1.0103	4.92131	-11.0785	6.29e-08	DOWN
TCF7	-1.07834	5.05296	-11.0722	6.34e-08	DOWN
TOR3A	-1.0623	4.84087	-11.001	6.83e-08	DOWN
PSPH	-1.34615	4.19674	-10.9989	6.85e-08	DOWN
MCOLN1	-1.08332	5.23697	-10.9622	7.12e-08	DOWN
DMKN	-1.7449	2.95715	-10.9011	7.6e-08	DOWN
PDIA4	-1.42392	8.66252	-10.8411	8.1e-08	DOWN
ALDH1A3	-1.30128	3.72079	-10.8049	8.42e-08	DOWN
AIMP2	-1.47611	3.43769	-10.7997	8.47e-08	DOWN
SLC27A4	-1.14546	4.55741	-10.7775	8.68e-08	DOWN
SDF2L1	-2.40209	4.11259	-10.5904	1.06e-07	DOWN
COL15A1	-2.63347	1.96514	-10.5738	1.08e-07	DOWN
SLC16A6	-2.95395	0.454311	-10.5144	1.16e-07	DOWN
PAPPA2	-3.20177	0.596837	-10.4977	1.18e-07	DOWN
FABP3	-2.01974	2.41164	-10.4618	1.22e-07	DOWN
CYP4V2	-1.06324	5.20112	-10.3506	1.38e-07	DOWN
VWA8	-1.15752	4.89442	-10.3434	1.4e-07	DOWN
NPTXR	-1.47934	3.46096	-10.2954	1.47e-07	DOWN
RAB3IL1	-1.10795	4.67053	-10.2404	1.57e-07	DOWN
OSGIN1	-1.7375	3.57263	-10.2372	1.57e-07	DOWN
SLC2A6	-1.32776	4.31409	-10.1714	1.69e-07	DOWN
PCDHAC2	-1.64088	3.16666	-10.1547	1.73e-07	DOWN
RRS1	-1.31456	3.86172	-10.0007	2.06e-07	DOWN
PAK1IP1	-1.03403	4.18165	-9.96513	2.14e-07	DOWN
SLC47A1	-1.77422	2.6486	-9.89455	2.32e-07	DOWN
THSD1	-1.44553	3.07752	-9.88833	2.34e-07	DOWN
HMOX1	-1.461	5.15735	-9.83345	2.49e-07	DOWN
FIBIN	-1.98097	2.58677	-9.78696	2.63e-07	DOWN
TUBE1	-1.23411	4.48701	-9.78234	2.64e-07	DOWN
BBC3	-1.39601	3.81768	-9.75121	2.74e-07	DOWN
EXOSC6	-1.4484	3.56237	-9.73068	2.81e-07	DOWN
BDKRB2	-1.08845	6.45243	-9.73049	2.81e-07	DOWN
LIPG	-3.94474	-0.366458	-9.63048	3.16e-07	DOWN
SDC1	-1.40553	6.89481	-9.56921	3.4e-07	DOWN
HSP90B1	-1.33407	10.9225	-9.49296	3.72e-07	DOWN
PPM1E	-1.80369	3.23989	-9.40685	4.12e-07	DOWN
WDR12	-1.06986	4.32131	-9.39627	4.18e-07	DOWN
HKDC1	-3.84235	-0.150775	-9.38702	4.22e-07	DOWN
C12orf5	-1.48797	3.52093	-9.36244	4.35e-07	DOWN
MSC	-1.74312	3.41992	-9.35809	4.37e-07	DOWN
COA7	-1.24794	3.52514	-9.34331	4.45e-07	DOWN
DIRC2	-1.18528	4.06912	-9.31562	4.6e-07	DOWN
DOCK3	-1.92889	3.03541	-9.3053	4.66e-07	DOWN
ME1	-1.10505	6.05873	-9.28705	4.76e-07	DOWN
KLF15	-1.7789	2.95594	-9.27838	4.81e-07	DOWN
CYFIP2	-1.01173	4.55973	-9.26165	4.91e-07	DOWN
AFF2	-1.31101	4.06899	-9.18594	5.39e-07	DOWN
ADAM23	-1.1295	3.70894	-9.11305	5.89e-07	DOWN
AIFM1	-1.06193	4.14515	-9.06833	6.22e-07	DOWN
JAKMIP2	-1.82069	2.65579	-9.01266	6.67e-07	DOWN
PIR	-1.85068	3.30103	-8.94848	7.22e-07	DOWN
TACC2	-1.21365	4.13136	-8.91857	7.5e-07	DOWN
SORBS2	-1.19153	3.94882	-8.88523	7.82e-07	DOWN
HES1	-3.17115	-0.700414	-8.86241	8.04e-07	DOWN
MMP15	-1.74097	2.79702	-8.85524	8.12e-07	DOWN
EIF4EBP1	-1.04316	5.24761	-8.82816	8.4e-07	DOWN
SLC43A2	-1.26785	3.30407	-8.82236	8.46e-07	DOWN
CDK2AP2	-1.55338	4.98969	-8.81914	8.49e-07	DOWN
TLR3	-1.47269	3.73933	-8.80259	8.67e-07	DOWN
SLC48A1	-1.12336	3.60735	-8.78868	8.83e-07	DOWN
NXPH4	-2.50929	1.49772	-8.74833	9.29e-07	DOWN
INHBE	-2.67777	0.555621	-8.65337	1.05e-06	DOWN
MMP28	-3.30287	-0.634103	-8.64027	1.07e-06	DOWN
KIF26B	-1.03571	4.79752	-8.58785	1.14e-06	DOWN
MAB21L3	-3.30052	-0.479764	-8.56367	1.18e-06	DOWN
ERN1	-1.00654	4.3315	-8.55093	1.2e-06	DOWN
ADCK1	-1.34231	2.91801	-8.45743	1.35e-06	DOWN
RPP25	-1.43847	2.98941	-8.45438	1.35e-06	DOWN
TAC1	-3.08102	-1.42051	-8.44942	1.36e-06	DOWN
KBTBD11	-1.64996	2.53726	-8.40725	1.44e-06	DOWN
BEX2	-3.20928	0.88278	-8.39207	1.47e-06	DOWN
IL34	-2.45158	0.160855	-8.34044	1.57e-06	DOWN
AMDHD2	-1.59466	3.74802	-8.31578	1.62e-06	DOWN
BTG2	-1.1653	3.72778	-8.29907	1.66e-06	DOWN
FTH1	-1.08185	8.53191	-8.28248	1.7e-06	DOWN
AVPI1	-1.09738	5.14554	-8.26571	1.73e-06	DOWN
KCTD15	-1.23119	4.43111	-8.26487	1.74e-06	DOWN
HIST3H2A	-1.90729	2.60114	-8.20577	1.88e-06	DOWN
CYSTM1	-1.15932	4.32762	-8.19477	1.91e-06	DOWN
PLA2G4C	-1.06464	3.80103	-8.18757	1.92e-06	DOWN
NPM3	-1.29622	3.12641	-8.16925	1.97e-06	DOWN
GDAP1	-1.26359	3.00271	-8.15978	2e-06	DOWN
ATP6V0A2	-1.01638	4.52853	-8.14576	2.03e-06	DOWN
RHOJ	-1.33198	4.22127	-8.05106	2.31e-06	DOWN
KCNJ2	-1.16821	4.19373	-7.98241	2.53e-06	DOWN
CPNE8	-1.00566	4.67481	-7.91884	2.76e-06	DOWN
SMYD3	-1.36691	5.17906	-7.84997	3.03e-06	DOWN
NALCN	-2.69426	1.53287	-7.81165	3.2e-06	DOWN
ADAMTS9	-1.51896	2.33478	-7.81002	3.2e-06	DOWN
CLGN	-1.45873	2.7375	-7.76194	3.42e-06	DOWN
SPP1	-2.67938	1.75501	-7.71355	3.66e-06	DOWN
IL21R	-3.30223	0.314578	-7.65569	3.97e-06	DOWN
LRP8	-1.05148	3.94769	-7.62783	4.12e-06	DOWN
SRFBP1	-1.04881	3.49458	-7.62204	4.16e-06	DOWN
ERICH2	-2.40109	0.786545	-7.61722	4.18e-06	DOWN
SH2D5	-1.07914	3.64734	-7.59716	4.3e-06	DOWN
RRP9	-1.24969	3.29993	-7.58494	4.38e-06	DOWN
GPX3	-1.90699	4.24672	-7.53957	4.67e-06	DOWN
KIF6	-2.23105	1.5439	-7.52827	4.74e-06	DOWN
CADPS	-1.94295	1.45401	-7.51907	4.8e-06	DOWN
GALNTL6	-1.29327	2.85413	-7.4715	5.14e-06	DOWN
BCL7A	-1.16254	3.1088	-7.39975	5.69e-06	DOWN
COLGALT2	-1.13143	3.30765	-7.30722	6.49e-06	DOWN
MX1	-1.39372	2.37351	-7.28174	6.73e-06	DOWN
ROR1	-1.35948	3.43007	-7.25681	6.98e-06	DOWN
SLC16A14	-2.2789	0.944276	-7.23181	7.24e-06	DOWN
RP11.383H13.1	-1.09173	3.73993	-7.21438	7.42e-06	DOWN
SDSL	-2.06123	1.59815	-7.17521	7.85e-06	DOWN
NEBL	-2.15044	1.93895	-7.13828	8.29e-06	DOWN
SLC16A9	-2.80399	-0.172436	-7.13443	8.33e-06	DOWN
PLA2G3	-2.49903	-0.572488	-7.12256	8.48e-06	DOWN
IL1RAPL1	-1.89874	1.33757	-7.04105	9.55e-06	DOWN
FZD5	-1.57162	1.80327	-7.02136	9.83e-06	DOWN
HMBS	-1.09881	3.28209	-7.00135	1.01e-05	DOWN
RLBP1	-2.19424	-2.00909	-6.92145	1.14e-05	DOWN
CDHR1	-2.6718	-1.3502	-6.87876	1.21e-05	DOWN
TMEM206	-1.03577	3.16908	-6.87313	1.23e-05	DOWN
NEK10	-1.17547	2.92399	-6.86142	1.25e-05	DOWN
STOX2	-1.64122	1.4762	-6.84008	1.29e-05	DOWN
SLC46A3	-1.01297	3.36895	-6.83928	1.29e-05	DOWN
CADPS2	-1.08591	3.01476	-6.83602	1.29e-05	DOWN
PPARGC1B	-2.24129	0.730041	-6.82667	1.31e-05	DOWN
ARHGAP26	-1.58972	2.6116	-6.82543	1.32e-05	DOWN
MFAP3L	-1.29478	2.65852	-6.64573	1.73e-05	DOWN
EPM2A	-1.2962	2.27367	-6.63088	1.77e-05	DOWN
FAM86C1	-1.46788	1.87466	-6.60996	1.82e-05	DOWN
XYLB	-1.05775	2.97259	-6.59348	1.87e-05	DOWN
PDGFA	-1.25726	2.59711	-6.55174	1.99e-05	DOWN
CHST11	-1.36221	2.41903	-6.50283	2.15e-05	DOWN
SEL1L3	-2.07538	2.44017	-6.49632	2.17e-05	DOWN
GFOD1	-1.4589	2.09026	-6.49418	2.18e-05	DOWN
ATOH8	-1.09307	3.21755	-6.4656	2.27e-05	DOWN
PRODH	-2.57168	-1.67645	-6.43891	2.37e-05	DOWN
CDKL2	-1.0576	2.9188	-6.43703	2.38e-05	DOWN
SAMD12	-2.57463	-1.13156	-6.41981	2.44e-05	DOWN
MIF4GD	-1.22925	2.32766	-6.3526	2.71e-05	DOWN
TRABD2A	-1.25088	2.18659	-6.32412	2.83e-05	DOWN
GLRX2	-1.11958	2.64636	-6.24798	3.19e-05	DOWN
DRD2	-1.37251	2.75103	-6.23635	3.25e-05	DOWN
CCDC69	-1.44066	2.05501	-6.23496	3.26e-05	DOWN
TMCC3	-1.86524	1.60757	-6.1249	3.88e-05	DOWN
TRIM16L	-1.25749	3.81926	-6.09572	4.07e-05	DOWN
SNAPC5	-1.19105	2.79962	-6.0848	4.14e-05	DOWN
LACTB2	-1.35316	2.20896	-6.05195	4.36e-05	DOWN
MSTO1	-1.03711	3.04839	-6.03512	4.48e-05	DOWN
HSPBAP1	-1.03875	2.84178	-6.00849	4.68e-05	DOWN
PLAC8	-2.18672	-0.0115696	-6.00616	4.7e-05	DOWN
UQCC2	-1.02388	2.82906	-5.99701	4.77e-05	DOWN
IFIT2	-1.17978	2.4666	-5.98415	4.87e-05	DOWN
ANO5	-1.53611	1.93529	-5.97986	4.9e-05	DOWN
TRIML2	-2.12059	-1.53482	-5.96416	5.03e-05	DOWN
DOK5	-2.31376	0.336876	-5.90108	5.57e-05	DOWN
OMG	-1.88897	-0.410047	-5.89609	5.61e-05	DOWN
SLC25A33	-1.5387	2.75214	-5.87333	5.82e-05	DOWN
ACADL	-1.88635	-0.912215	-5.861	5.94e-05	DOWN
UNC13A	-2.2171	-1.51083	-5.8257	6.29e-05	DOWN
KCNT2	-2.21922	1.7551	-5.80506	6.51e-05	DOWN
ACOT12	-1.28627	1.75591	-5.7454	7.18e-05	DOWN
FRAT1	-1.62691	0.703892	-5.72553	7.42e-05	DOWN
WDR63	-1.39451	1.23672	-5.69894	7.75e-05	DOWN
NAT8L	-1.95281	-0.878984	-5.6849	7.93e-05	DOWN
AMDHD1	-1.61562	1.02758	-5.63774	8.58e-05	DOWN
SLC25A35	-2.1133	0.777792	-5.58851	9.31e-05	DOWN
SPSB2	-1.04028	2.62147	-5.54765	9.97e-05	DOWN
ITPKA	-1.29637	2.05117	-5.5281	0.000102995	DOWN
FAM196A	-1.70862	0.763431	-5.49813	0.000108308	DOWN
ULBP1	-2.10129	1.53021	-5.45832	0.000115814	DOWN
PLCG2	-2.11516	-0.808956	-5.45371	0.000116717	DOWN
SLC16A13	-1.23202	2.40433	-5.41216	0.000125206	DOWN
DIRAS2	-2.31979	-1.94632	-5.37981	0.000132262	DOWN
PCDHAC1	-2.23475	0.550468	-5.31811	0.000146901	DOWN
IFI44L	-1.27943	1.45038	-5.30105	0.000151239	DOWN
HSPA12A	-1.20576	1.76964	-5.27878	0.000157108	DOWN
RNF125	-1.91296	-2.14973	-5.2728	0.000158725	DOWN
AGPAT9	-1.61474	1.41655	-5.25788	0.000162834	DOWN
ADAM11	-1.24027	2.15594	-5.22379	0.000172643	DOWN
SLCO4C1	-1.93467	-2.13888	-5.18589	0.00018428	DOWN
ATF7IP2	-1.06909	2.33488	-5.18292	0.000185224	DOWN
TMEM132D	-2.1166	-0.133477	-5.16819	0.000189992	DOWN
CARD16	-1.52041	0.116666	-5.12563	0.000204499	DOWN
CARD14	-1.53141	0.151296	-5.1099	0.000210151	DOWN
CD22	-1.77452	-2.21895	-5.06375	0.000227695	DOWN
FPR3	-1.66133	-2.27555	-5.05502	0.000231181	DOWN
EVI2A	-1.39292	1.75292	-5.04346	0.000235883	DOWN
ARHGAP9	-1.77175	-2.22034	-5.03446	0.000239615	DOWN
NUDT14	-1.25605	1.82236	-5.02801	0.000242327	DOWN
CHST2	-1.10706	3.40839	-4.97663	0.000265104	DOWN
SHISA9	-1.72687	0.0889315	-4.97241	0.000267073	DOWN
PLXNA2	-1.00713	2.53335	-4.97237	0.000267092	DOWN
RELL2	-1.31624	1.03269	-4.96491	0.000270608	DOWN
CRYM	-1.65946	-0.43096	-4.93242	0.000286491	DOWN
LGALS9	-1.71493	-1.84902	-4.93014	0.000287642	DOWN
NPL	-1.47027	1.00171	-4.91167	0.000297142	DOWN
MILR1	-1.65022	0.55098	-4.89924	0.000303722	DOWN
ALDH5A1	-1.17698	2.16108	-4.87686	0.000315949	DOWN
FAM149A	-1.15492	2.39512	-4.87375	0.000317691	DOWN
ASTN2	-1.01285	2.10353	-4.87131	0.000319061	DOWN
PGAM5	-1.02077	2.21685	-4.85811	0.000326592	DOWN
RIMS3	-1.57057	0.32312	-4.83546	0.00033994	DOWN
MYO1D	-1.03186	2.90477	-4.80982	0.000355744	DOWN
PCSK9	-1.65017	-0.0433198	-4.79485	0.000365328	DOWN
GABRB1	-1.43458	0.713878	-4.73229	0.000408357	DOWN
RPP40	-1.13257	1.54157	-4.71642	0.000420094	DOWN
FOXD1	-1.5776	-0.64201	-4.7137	0.000422138	DOWN
NDUFA4L2	-1.22339	2.31484	-4.69773	0.00043436	DOWN
SLC37A1	-1.78365	0.398416	-4.67442	0.000452868	DOWN
DGCR6	-1.29913	1.43391	-4.6607	0.000464135	DOWN
CCDC113	-1.24837	2.54123	-4.6417	0.000480237	DOWN
MAP4K1	-1.75538	-2.0846	-4.63527	0.000485815	DOWN
ADA	-1.44677	1.3337	-4.60701	0.000511133	DOWN
KCNF1	-1.33608	1.65965	-4.58752	0.000529397	DOWN
SPAG1	-1.27303	1.54216	-4.5801	0.000536521	DOWN
ATP1A3	-1.84824	-0.45297	-4.5622	0.000554132	DOWN
TTC39A	-1.25456	1.21015	-4.5352	0.000581836	DOWN
KRT86	-2.05118	-1.01604	-4.49405	0.00062686	DOWN
GLI1	-1.90697	-0.243069	-4.47089	0.000653763	DOWN
ENPP6	-1.44041	-0.099278	-4.45994	0.000666904	DOWN
FOLR3	-1.27789	0.843018	-4.45451	0.000673516	DOWN
GALNT16	-1.2959	0.0377643	-4.44587	0.000684193	DOWN
TNFSF15	-1.86546	-1.48364	-4.41156	0.000728303	DOWN
C12orf45	-1.46958	0.833598	-4.39079	0.000756431	DOWN
TSLP	-1.791	-1.3244	-4.36773	0.000788992	DOWN
LRRC25	-2.22782	-0.371301	-4.34483	0.000822742	DOWN
FCRLA	-1.66228	-1.87737	-4.34265	0.00082604	DOWN
COLCA1	-1.70691	-1.83265	-4.33378	0.000839572	DOWN
ABCG1	-1.73066	-1.55355	-4.32977	0.000845759	DOWN
DYSF	-1.02213	3.12497	-4.29453	0.000902255	DOWN
AKR1B10	-1.44191	-2.38526	-4.25578	0.000968887	DOWN
TAP2.6	-1.22068	1.067	-4.25303	0.000973796	DOWN
SPRYD4	-1.03223	1.83866	-4.20572	0.00106255	DOWN
EGR3	-1.08946	1.68531	-4.1456	0.00118752	DOWN
PGBD4	-1.04014	1.44662	-4.13682	0.001207	DOWN
SPATA4	-1.35121	-1.68598	-4.12737	0.00122833	DOWN
APOD	-1.50094	0.56544	-4.12626	0.00123086	DOWN
SYPL2	-2.04338	-1.60089	-4.12531	0.00123302	DOWN
CAMKMT	-1.06287	1.98051	-4.12223	0.00124009	DOWN
DLEU1	-1.04539	1.94028	-4.12098	0.00124296	DOWN
NMNAT2	-1.34376	-2.43433	-4.1192	0.00124708	DOWN
RASEF	-1.11765	0.694103	-4.11908	0.00124735	DOWN
FAM21B	-1.10847	0.995809	-4.09401	0.00130678	DOWN
RNFT2	-1.35354	-0.447109	-4.05171	0.00141375	DOWN
TMEM144	-1.1366	1.37898	-4.03321	0.00146332	DOWN
YY2	-1.24373	0.620054	-4.03284	0.00146432	DOWN
MCOLN2	-1.10344	0.859194	-4.0292	0.00147429	DOWN
DNAJC12	-1.53576	-1.99391	-4.01796	0.00150551	DOWN
SH3BGR	-1.0971	1.3831	-3.9923	0.00157938	DOWN
STAC3	-1.41694	0.530781	-3.9635	0.00166669	DOWN
NRROS	-1.14118	0.432276	-3.96193	0.00167159	DOWN
PLD6	-1.09968	1.10184	-3.94236	0.00173394	DOWN
GRIA4	-1.2129	1.44253	-3.93883	0.00174545	DOWN
NEU1	-1.24728	-0.0947888	-3.91618	0.0018211	DOWN
TNFAIP6	-1.16175	0.965731	-3.90502	0.0018596	DOWN
SLC1A2	-1.0786	1.51298	-3.89545	0.0018933	DOWN
ANKRD30B	-1.28318	-2.46463	-3.89426	0.00189752	DOWN
PRSS16	-1.23098	-2.49072	-3.86504	0.00200452	DOWN
XKR9	-1.23098	-2.49072	-3.86504	0.00200452	DOWN
HTR2B	-1.53419	0.566522	-3.84845	0.00206803	DOWN
LPHN3	-1.31319	-1.93851	-3.83025	0.00214005	DOWN
RP11.89N17.1	-1.35275	-1.88694	-3.82961	0.00214261	DOWN
IL20RB	-1.21975	-0.014184	-3.81614	0.00219762	DOWN
HERC5	-1.47987	0.0172516	-3.81168	0.00221615	DOWN
NR0B1	-1.5876	-0.782271	-3.81062	0.00222058	DOWN
EVI2B	-1.38216	0.747767	-3.80412	0.00224795	DOWN
KIAA1211	-1.24939	0.762812	-3.79608	0.00228224	DOWN
C9orf116	-1.20178	0.593417	-3.78197	0.00234375	DOWN
AQP11	-1.00365	1.72832	-3.77997	0.00235263	DOWN
MLXIPL	-1.36329	-2.42457	-3.77948	0.00235481	DOWN
MYOM2	-1.56407	-1.35816	-3.76953	0.00239939	DOWN
SYP	-1.52911	-1.23135	-3.76417	0.00242377	DOWN
MTMR8	-1.4734	-1.16177	-3.75439	0.00246893	DOWN
RIMS4	-1.35977	-1.93949	-3.73979	0.00253792	DOWN
RND2	-1.73117	-0.707199	-3.72078	0.00263075	DOWN
LRRC16B	-1.23423	-0.603851	-3.68363	0.00282218	DOWN
RGAG1	-1.24647	-0.562925	-3.67902	0.00284691	DOWN
PHF21B	-1.34887	-2.43178	-3.66791	0.00290746	DOWN
SLC45A2	-1.46906	-1.69501	-3.65591	0.00297429	DOWN
RAP1GAP2	-1.33461	-0.89103	-3.64793	0.00301959	DOWN
PPIL6	-1.02645	0.983748	-3.64536	0.0030343	DOWN
FAM71F1	-1.28618	-2.3192	-3.64398	0.00304225	DOWN
HS6ST2	-1.19749	-1.39717	-3.63643	0.00308611	DOWN
ZNF423	-1.20209	-0.0852951	-3.62879	0.00313115	DOWN
SLC25A21	-1.11403	-0.867441	-3.62772	0.00313747	DOWN
KLLN	-1.05959	0.529692	-3.62143	0.00317512	DOWN
SORCS1	-1.66239	-1.68058	-3.60695	0.00326356	DOWN
SNX22	-1.13162	-0.464153	-3.56531	0.00353204	DOWN
TMEM251	-1.35151	0.141973	-3.56176	0.00355594	DOWN
MAP1LC3B2	-1.28186	-0.0474207	-3.559	0.00357458	DOWN
FAM84B	-1.55645	-1.44202	-3.52549	0.0038097	DOWN
CTB.134H23.2	-1.31134	-1.96297	-3.52397	0.00382075	DOWN
AC010536.1	-1.45038	-1.69481	-3.52018	0.00384843	DOWN
ZNF763	-1.67488	-1.12884	-3.50596	0.0039539	DOWN
PCDHA13	-1.34175	-1.69269	-3.50442	0.00396554	DOWN
PROX1	-1.37814	-1.64976	-3.49906	0.00400615	DOWN
MTRNR2L4	-1.10533	-2.40963	-3.46703	0.00425811	DOWN
MISP	-1.34868	-2.08495	-3.46034	0.00431268	DOWN
DERL3	-1.36166	-0.257038	-3.43389	0.00453558	DOWN
DOCK8	-1.1817	-1.26372	-3.43202	0.00455175	DOWN
ETV7	-1.09254	0.581001	-3.42154	0.00464361	DOWN
PCLO	-1.15861	-1.1525	-3.41213	0.00472775	DOWN
RTN4R	-1.51495	-1.92577	-3.39752	0.00486132	DOWN
KIAA0319	-1.73971	-1.37262	-3.38799	0.00495049	DOWN
FAM129C	-1.35478	-1.82935	-3.37293	0.0050948	DOWN
FGFBP3	-1.11486	-1.36279	-3.36938	0.00512939	DOWN
CCDC102B	-1.07057	-0.0399558	-3.34033	0.00542181	DOWN
EPGN	-1.75495	-1.46341	-3.32083	0.00562752	DOWN
FBLL1	-1.22191	-0.0135164	-3.31487	0.00569193	DOWN
ESR1	-1.24297	0.432663	-3.26065	0.00631321	DOWN
PARD6A	-1.2021	-0.504224	-3.25758	0.00635037	DOWN
DDC8	-1.16563	-0.433946	-3.24205	0.0065416	DOWN
REPS2	-1.55577	-0.772951	-3.24185	0.00654411	DOWN
MEIG1	-1.02687	-2.59278	-3.23903	0.00657946	DOWN
USP2	-1.00963	-0.0068894	-3.23703	0.0066047	DOWN
ZNF442	-1.30179	-0.561066	-3.22706	0.00673175	DOWN
CCDC116	-1.4249	-1.70553	-3.22288	0.00678584	DOWN
PALM2	-1.11063	0.280778	-3.19783	0.00711865	DOWN
C3AR1	-1.03414	-2.44598	-3.19412	0.00716933	DOWN
KRT34	-1.60644	-0.542345	-3.17631	0.00741772	DOWN
PARM1	-1.4788	-1.9467	-3.1491	0.00781386	DOWN
RSPH1	-1.0196	-2.59641	-3.14308	0.0079043	DOWN
PCDH20	-1.102	-2.30188	-3.13456	0.00803415	DOWN
PLCB1	-1.3448	0.601077	-3.12883	0.00812269	DOWN
PRR18	-1.30689	-1.8895	-3.12142	0.00823849	DOWN
VAMP7	-2.00332	1.04546	-3.10902	0.00843619	DOWN
ARL17A	-1.39416	-1.57062	-3.1012	0.00856331	DOWN
TNIP3	-1.16125	-1.9587	-3.08046	0.00890964	DOWN
KCNH1	-1.34775	-0.26172	-3.07828	0.00894695	DOWN
MPV17L	-1.03759	-0.0503027	-3.06832	0.0091189	DOWN
CYYR1	-1.21488	-2.35485	-3.04221	0.00958568	DOWN
BOP1	-1.00478	1.91415	-3.03247	0.0097657	DOWN
RIC3	-1.37998	-2.0165	-3.00164	0.0103585	DOWN
PTPN20A	-1.08204	-1.01683	-2.99597	0.0104712	DOWN
ALDH1L1	-1.64013	-1.86775	-2.98657	0.010661	DOWN
RPS6KL1	-1.01271	-1.11743	-2.98231	0.0107481	DOWN
NR4A3	-1.05501	1.46189	-2.97064	0.0109902	DOWN
C19orf35	-1.18279	-1.80731	-2.96618	0.0110844	DOWN
MALRD1	-1.0951	-1.62866	-2.93925	0.0116692	DOWN
TSPAN33	-1.78977	-0.395805	-2.93293	0.0118108	DOWN
FAM27A	-1.29226	-1.3955	-2.90673	0.0124165	DOWN
LAPTM5	-1.35458	-1.4109	-2.88862	0.0128529	DOWN
SAMD15	-1.16821	-1.02045	-2.86913	0.0133394	DOWN
SLCO5A1	-1.16882	-2.17488	-2.86015	0.0135698	DOWN
FAM81A	-1.20506	-0.467759	-2.85803	0.0136248	DOWN
LONRF3	-1.26284	-1.57578	-2.83959	0.0141118	DOWN
RP11.451M19.3	-1.11631	-1.78503	-2.83616	0.0142044	DOWN
EEF1E1	-1.03491	1.29707	-2.82725	0.0144474	DOWN
CDH15	-1.48076	-1.56614	-2.81626	0.014753	DOWN
RARRES1	-1.08994	1.04682	-2.80231	0.0151499	DOWN
FSBP	-1.24775	-2.08186	-2.80032	0.0152074	DOWN
SLC46A2	-1.16513	-1.72726	-2.7595	0.0164349	DOWN
RAB33A	-1.20496	0.198839	-2.75352	0.0166227	DOWN
DCAF4L1	-1.11455	-1.61893	-2.75296	0.0166402	DOWN
SPNS2	-1.41017	-1.19046	-2.75167	0.0166811	DOWN
PFDN6	-1.06478	-2.4299	-2.73809	0.017117	DOWN
C17orf89	-1.0181	2.4573	-2.71466	0.0178954	DOWN
AGTR1	-1.06096	-0.878349	-2.70774	0.0181318	DOWN
C12orf39	-1.18786	-2.22317	-2.7038	0.0182676	DOWN
LCN12	-1.20633	-1.59604	-2.69172	0.018691	DOWN

## Sheet: known lncRNA
	logFC	AveExpr	t	P.Value	change
DLX6.AS1	3.30289	13.0244	35.0215	2.29625e-262	UP
MIR210HG	4.72163	9.33868	22.8331	3.17357e-114	UP
RGMB.AS1	2.79428	11.2724	20.6491	6.0464e-94	UP
MEG3	1.02071	15.1618	16.5063	6.947e-61	UP
AC078993.1	2.30845	9.58349	11.8003	4.72923e-32	UP
LINC01605	1.9542	10.0304	11.0387	2.88946e-28	UP
SAP30.DT	2.59189	8.42445	10.1334	4.3738e-24	UP
LINC00968	2.1132	9.0894	9.65182	5.27533e-22	UP
STARD4.AS1	1.82399	9.69023	9.55053	1.40453e-21	UP
AC099786.3	1.43273	10.4363	8.84784	9.50068e-19	UP
AC091057.1	1.63668	9.83216	8.84646	9.61815e-19	UP
AC099786.2	1.05593	11.8523	8.81148	1.31367e-18	UP
HIF1A.AS3	3.21413	6.92016	8.67563	4.35837e-18	UP
TTC28.AS1	1.27936	10.5357	8.0734	7.14206e-16	UP
AC110619.1	2.20342	8.00495	7.7902	6.94918e-15	UP
PCAT6	1.60316	9.35619	7.78359	7.32132e-15	UP
AP003071.4	1.76839	8.72409	7.4199	1.20944e-13	UP
AC004160.1	2.09777	7.9609	7.33789	2.23605e-13	UP
MIAT	1.66718	8.85334	7.20956	5.77276e-13	UP
KLF3.AS1	1.5947	9.03403	7.19117	6.60466e-13	UP
AC107021.2	2.53725	7.04254	7.06559	1.64129e-12	UP
TPT1.AS1	1.01393	10.9464	6.99074	2.80316e-12	UP
AC090197.1	2.28532	7.31076	6.80966	1.00048e-11	UP
AL022322.1	2.53478	6.7358	6.52542	6.9109e-11	UP
ADAMTS9.AS2	1.21174	9.63336	6.26418	3.80904e-10	UP
LINC01589	2.54778	6.3451	5.92348	3.19312e-09	UP
AC091182.2	1.75182	7.74576	5.81442	6.15852e-09	UP
DIO3OS	1.53578	7.98779	5.4072	6.46023e-08	UP
APCDD1L.DT	1.02648	9.57024	5.2315	1.69491e-07	UP
AP000695.1	2.40585	6.07091	5.20088	1.99905e-07	UP
FAM153CP	2.20767	6.33377	5.11746	3.11971e-07	UP
LINC00954	2.1163	6.45815	5.06865	4.03494e-07	UP
DARS.AS1	1.86057	6.94209	5.05029	4.44231e-07	UP
Z99289.1	2.23355	6.12974	4.90486	9.40824e-07	UP
AC025164.2	1.55361	7.32624	4.64735	3.37948e-06	UP
AC009495.2	2.05957	6.13192	4.52542	6.05521e-06	UP
AP002807.1	1.31364	7.8237	4.44406	8.86567e-06	UP
AL133367.1	1.07687	8.46876	4.25466	2.10128e-05	UP
LINC01118	2.22275	5.61999	4.25295	2.11736e-05	UP
AC104779.1	1.85135	6.1837	4.12435	3.72978e-05	UP
AC024075.3	1.4068	7.20543	4.08239	4.47137e-05	UP
AC068234.2	2.11467	5.62309	4.04959	5.14619e-05	UP
RBFADN	1.04405	8.37563	4.03476	5.48199e-05	UP
AL117190.1	1.15804	7.91219	4.00311	6.26959e-05	UP
AC061992.2	1.68647	6.40183	3.97995	6.91251e-05	UP
LINC00310	1.45384	6.95292	3.95719	7.6045e-05	UP
LINC01060	1.64641	6.47103	3.95655	7.62507e-05	UP
GAS1RR	1.11734	7.96894	3.91603	9.02597e-05	UP
AL049838.1	1.00213	8.41528	3.90944	9.27556e-05	UP
RDH10.AS1	1.08202	8.00378	3.82439	0.000131415	UP
MIR17HG	1.39095	6.98673	3.81882	0.000134413	UP
KIZ.AS1	1.62418	6.35125	3.78228	0.000155763	UP
AC091185.1	1.04962	8.04161	3.74402	0.000181505	UP
AC121761.1	2.01135	5.48466	3.70787	0.000209465	UP
MRPL23.AS1	1.48716	6.60492	3.70086	0.000215335	UP
MIR193BHG	1.65189	6.19838	3.69437	0.000220903	UP
LINC00324	1.15491	7.57763	3.67776	0.000235782	UP
AL139241.1	1.44896	6.67066	3.66785	0.000245107	UP
AC012349.1	1.78347	5.85406	3.63701	0.000276371	UP
IGF2.AS	1.22558	7.29203	3.63481	0.000278745	UP
AC004160.2	1.96325	5.49553	3.63006	0.000283919	UP
AL592148.3	1.04419	7.90704	3.60501	0.000312747	UP
AC018904.1	1.02452	7.90178	3.53257	0.000412279	UP
VAC14.AS1	1.30199	6.93505	3.52776	0.000419847	UP
AC016229.1	1.75966	5.72376	3.46373	0.000533641	UP
CHL1.AS1	1.68663	5.87052	3.45488	0.000551455	UP
AC064875.1	1.23189	7.05233	3.43903	0.000584749	UP
AL008721.2	1.17625	7.21178	3.41884	0.000629882	UP
LINC01119	1.01809	7.79218	3.41776	0.0006324	UP
AL031118.1	1.69157	5.80811	3.40692	0.000658033	UP
FAM224B	1.76214	5.62378	3.37513	0.000738925	UP
AC022893.1	1.29838	6.66127	3.27868	0.00104436	UP
LINC01915	1.11531	7.17347	3.21055	0.00132647	UP
AC107294.2	1.79207	5.36759	3.19822	0.0013845	UP
AC107223.1	1.46634	6.05855	3.15943	0.00158266	UP
AC124798.1	-2.5835	8.26504	-9.72406	2.60781e-22	DOWN
AC007405.4	-2.01604	9.15459	-9.34717	9.73171e-21	DOWN
LINC00595	-3.08255	7.2764	-9.10638	9.13741e-20	DOWN
MSC.AS1	-1.2662	10.7745	-8.41388	4.17591e-17	DOWN
AC087741.1	-1.98529	8.40946	-7.73422	1.0795e-14	DOWN
SMIM25	-2.76929	7.03765	-7.70216	1.38731e-14	DOWN
L3MBTL2.AS1	-2.61783	7.00427	-7.21935	5.37273e-13	DOWN
LINC00662	-1.05955	10.8043	-7.08592	1.41783e-12	DOWN
SLC7A11.AS1	-2.35289	7.06012	-6.58151	4.74907e-11	DOWN
VLDLR.AS1	-1.95946	7.6327	-6.32524	2.57111e-10	DOWN
CKMT2.AS1	-1.08375	10.1137	-6.23548	4.57585e-10	DOWN
NRSN2.AS1	-1.31212	9.17063	-6.10597	1.03683e-09	DOWN
NBR2	-1.17556	9.46738	-5.85355	4.87202e-09	DOWN
DLEU1	-1.2155	8.97554	-5.40758	6.44678e-08	DOWN
LINC.PINT	-1.01681	9.52809	-5.13314	2.87079e-07	DOWN
AC093642.1	-2.87261	5.36525	-5.12329	3.02486e-07	DOWN
AL031985.3	-1.14208	9.00782	-5.11904	3.09368e-07	DOWN
MIR3659HG	-2.75139	5.44329	-5.01443	5.35532e-07	DOWN
SNAI3.AS1	-1.12001	8.9969	-5.00744	5.55337e-07	DOWN
USP46.AS1	-1.26078	8.46829	-4.98074	6.37618e-07	DOWN
AL031600.1	-1.77173	7.07789	-4.97828	6.4578e-07	DOWN
AL359643.3	-1.71929	7.14875	-4.91836	8.78261e-07	DOWN
TMEM147.AS1	-1.13083	8.77147	-4.79768	1.61442e-06	DOWN
LINC00958	-1.05688	9.02167	-4.75233	2.02206e-06	DOWN
AC080013.1	-2.08729	6.20925	-4.68162	2.86112e-06	DOWN
AP002026.1	-1.27338	8.14885	-4.66114	3.16079e-06	DOWN
DLGAP1.AS2	-1.19483	8.35344	-4.59313	4.38778e-06	DOWN
TGFB2.AS1	-1.0441	8.85326	-4.51502	6.35989e-06	DOWN
AL157871.2	-2.11653	5.78809	-4.23973	2.24588e-05	DOWN
Z93930.2	-1.83293	6.2735	-4.18169	2.90333e-05	DOWN
LINC01547	-1.00863	8.67277	-4.18144	2.90654e-05	DOWN
LINC01003	-1.27782	7.58504	-4.07659	4.58418e-05	DOWN
RASGRF2.AS1	-1.40492	7.15555	-4.02595	5.69124e-05	DOWN
AL139260.1	-1.2119	7.73248	-4.00929	6.1078e-05	DOWN
AC092295.2	-1.46315	6.9553	-3.98498	6.76766e-05	DOWN
AC006480.3	-1.49606	6.80081	-3.91644	9.01055e-05	DOWN
AL392172.1	-1.60959	6.50654	-3.90414	9.48079e-05	DOWN
AL035665.1	-2.05634	5.53032	-3.83881	0.000123934	DOWN
FAM66A	-1.41291	6.85181	-3.74757	0.000178956	DOWN
DNAJC3.DT	-1.38439	6.86941	-3.68852	0.000226038	DOWN
UNC5B.AS1	-1.93628	5.52282	-3.60724	0.000310076	DOWN
AL627309.1	-1.57355	6.16691	-3.48987	0.000484082	DOWN
AC007611.1	-1.12031	7.46721	-3.4712	0.000519014	DOWN
LINC02202	-1.79493	5.56064	-3.37889	0.000728915	DOWN
THAP7.AS1	-1.6269	5.9077	-3.36614	0.00076342	DOWN
AL118558.3	-1.38436	6.5052	-3.35668	0.000790019	DOWN
AC089983.1	-1.2021	7.05126	-3.35496	0.000794943	DOWN
AC124045.1	-1.11739	7.32844	-3.34431	0.000826072	DOWN
AL162724.1	-1.97525	5.16272	-3.32911	0.000872487	DOWN
AC007780.1	-1.95763	5.18163	-3.31687	0.000911614	DOWN
LINC00607	-1.42378	6.33097	-3.29793	0.000975369	DOWN
LINC01285	-1.55911	5.97545	-3.28527	0.00102023	DOWN
FOXN3.AS1	-1.09098	7.31767	-3.25646	0.00112961	DOWN
AC068580.3	-1.48262	6.09855	-3.22884	0.00124453	DOWN
AC012181.1	-1.47252	6.08317	-3.19368	0.00140643	DOWN
AC254633.1	-1.10032	7.20398	-3.19187	0.00141532	DOWN
AC009269.4	-1.17587	6.93639	-3.18712	0.00143876	DOWN
ZBED3.AS1	-1.29929	6.53566	-3.17556	0.00149727	DOWN
LINC00578	-1.32803	6.43469	-3.1612	0.0015731	DOWN
AC144652.1	-1.07694	7.24032	-3.15274	0.00161939	DOWN

## Sheet: novel lncRNA
	logFC	AveExpr	t	P.Value	change
MSTRG.6164.1	7.40917	3.70458	15.87	1.49163e-05	UP
MSTRG.8250.1	7.03931	3.51965	13.3204	3.59211e-05	UP
MSTRG.6163.1	6.85055	3.42528	17.9526	8.00734e-06	UP
MSTRG.18051.1	6.58857	3.29429	8.87881	0.000265961	UP
MSTRG.3314.1	5.65811	2.82905	23.0753	2.24334e-06	UP
MSTRG.27669.1	4.85908	4.11275	2.96354	0.0304679	UP
MSTRG.11114.2	3.75051	2.64973	3.44514	0.017635	UP
MSTRG.10613.1	3.45797	1.79029	4.0615	0.0092366	UP
MSTRG.12295.7	2.36402	1.18201	3.75125	0.012697	UP
MSTRG.20649.1	2.066	6.29706	4.11475	0.00875845	UP
MSTRG.14546.2	2.02503	1.01251	2.94341	0.031197	UP
MSTRG.8144.1	1.58584	6.83066	3.01935	0.0285437	UP
MSTRG.27918.3	1.56087	5.61297	5.10916	0.00348991	UP
MSTRG.31275.1	1.53133	7.86466	4.84802	0.00438776	UP
MSTRG.16037.1	1.40074	7.23227	4.17722	0.00823327	UP
MSTRG.30818.1	1.33641	7.69125	8.16638	0.000398406	UP
MSTRG.22740.1	1.26164	8.16668	3.86481	0.011282	UP
MSTRG.4569.1	1.25354	7.15709	4.96073	0.00397076	UP
MSTRG.3105.1	1.23602	7.18779	5.97607	0.0017278	UP
MSTRG.15806.1	1.18987	7.8193	4.3076	0.00724967	UP
MSTRG.19892.1	1.18949	7.62043	2.60911	0.0466156	UP
MSTRG.25361.1	1.15845	6.52617	2.75318	0.0391276	UP
MSTRG.27639.1	1.14314	7.17194	3.15152	0.0245054	UP
MSTRG.22931.1	1.08215	7.82802	4.41518	0.00653918	UP
MSTRG.10850.1	1.04192	6.76114	3.55051	0.0157232	UP
MSTRG.5291.1	-1.03306	7.34922	-3.26884	0.0214515	DOWN
MSTRG.2930.1	-1.12024	7.57069	-2.62543	0.0456935	DOWN
MSTRG.6013.1	-1.13758	7.40469	-2.79478	0.0372193	DOWN
MSTRG.7678.1	-1.14611	5.58891	-2.62777	0.045563	DOWN
MSTRG.16423.1	-1.15217	7.46005	-2.917	0.032183	DOWN
MSTRG.3992.1	-1.29376	8.58306	-4.6246	0.00537428	DOWN
MSTRG.6821.1	-1.38093	6.97157	-3.64251	0.0142448	DOWN
MSTRG.18406.1	-1.51275	8.21038	-3.40891	0.018352	DOWN
MSTRG.12721.1	-1.5542	1.06738	-3.43417	0.0178487	DOWN
MSTRG.13098.1	-1.62917	6.85061	-2.92681	0.0318125	DOWN
MSTRG.6909.1	-1.84463	7.04174	-4.32404	0.00713559	DOWN
MSTRG.11228.1	-1.889	6.00246	-2.76964	0.0383601	DOWN
MSTRG.10485.1	-2.06467	1.30315	-3.97372	0.0100918	DOWN
MSTRG.8551.1	-3.26334	1.63167	-3.01001	0.0288562	DOWN
MSTRG.15583.1	-3.51388	3.16036	-3.64642	0.0141855	DOWN
MSTRG.11101.4	-3.78549	3.95448	-3.12094	0.0253795	DOWN
MSTRG.234.1	-4.60564	2.30282	-3.26588	0.0215229	DOWN
MSTRG.20667.3	-5.0887	4.72665	-2.61049	0.0465369	DOWN
MSTRG.21980.1	-5.35049	4.08952	-3.68982	0.0135464	DOWN
MSTRG.11101.6	-7.83609	3.91804	-35.3404	2.55696e-07	DOWN
