# Supplementary material for: A novel hypoxic lncRNA, HRL-SC, promotes the proliferation and migration of human dental pulp stem cells through the PI3K/AKT signaling pathway
Source: Stem Cell Res Ther. 2022 Jun 28;13:286. doi: 10.1186/s13287-022-02970-5 (PMC9241257; doi:10.1186/s13287-022-02970-5)
Supplement: Supplementary file 4 — Additional file 4. Details of GO analysis for HRL-SC. [file 13287_2022_2970_MOESM4_ESM.xlsx]

## Sheet: bp
Category	Term	Count	%	PValue	Genes	List Total	Pop Hits	Pop Total	Fold Enrichment	Bonferroni	Benjamini	FDR
GOTERM_BP_DIRECT	GO:0030198~extracellular matrix organization	23	3.90492	2.25e-07	CSGALNACT1, COL13A1, ITGB4, TMPRSS6, LAMA4, ELN, ITGA2, LAMA3, TNC, PDGFA, HSD17B12, ICAM5, DCN, COL3A1, COL4A2, LOX, COL4A1, CRISPLD2, COL8A1, COL10A1, VWA1, ITGA7, COL9A2	526	196	16792	3.74618	0.000565	0.000565	0.000564
GOTERM_BP_DIRECT	GO:0000070~mitotic sister chromatid segregation	9	1.52801	5.85e-07	ESPL1, SPAG5, PLK1, NUSAP1, NEK2, CENPA, NDC80, ZWINT, MAD2L1	526	25	16792	11.4926	0.00146845	0.000735	0.000733
GOTERM_BP_DIRECT	GO:0007062~sister chromatid cohesion	15	2.54669	3.84e-06	CDCA5, PLK1, BUB1B, CENPA, REC8, NDC80, ZWINT, AURKB, CENPI, CENPK, CENPM, BIRC5, BUB1, SPC24, MAD2L1	526	103	16792	4.64912	0.00959962	0.00321532	0.00320636
GOTERM_BP_DIRECT	GO:0001666~response to hypoxia	18	3.05603	2.87e-05	EGLN1, ITGA2, ADM, MT3, HSP90B1, LOXL2, HSD11B2, LDHA, MUC1, CXCL12, PLAU, PENK, LONP1, NOX4, ANGPTL4, DRD2, PAM, ADA	526	172	16792	3.34088	0.0695599	0.0180241	0.0179739
GOTERM_BP_DIRECT	GO:0055114~oxidation-reduction process	37	6.28183	0.000114	ALDH1L1, NDUFA4L2, HSD17B12, HMGCR, HSD17B6, CYP46A1, PTGS1, LOXL2, FOXRED2, HSD11B2, LDHA, AIFM1, FTH1, STAB1, ASPDH, PHGDH, CRYM, FADS1, FDFT1, VKORC1, PDIA3, EGLN1, RRM2, GPX3, TXNRD1, DIO1, DIO2, PGD, ALDH1A3, LOX, MTHFD2, FASN, RDH5, NOX4, DEGS2, ALDH8A1, PAM	526	592	16792	1.99525	0.249347	0.0512701	0.0511271
GOTERM_BP_DIRECT	GO:0061621~canonical glycolysis	7	1.18846	0.000123	PFKFB2, GPI, PFKFB4, PFKL, PFKFB3, TPI1, ENO1	526	26	16792	8.59491	0.26482	0.0512701	0.0511271
GOTERM_BP_DIRECT	GO:0006260~DNA replication	15	2.54669	0.000368	BARD1, GINS2, BLM, RFC3, RRM2, RNASEH2A, CHTF18, RECQL4, CDC45, EXO1, CHEK1, CDK2, MCM4, MCM5, POLE	526	155	16792	3.08941	0.602548	0.131787	0.13142
GOTERM_BP_DIRECT	GO:0015804~neutral amino acid transport	5	0.848896	0.000539	SLC7A8, SLC43A2, SLC7A9, SLC3A2, SLC1A5	526	13	16792	12.2784	0.741818	0.169216	0.168744
GOTERM_BP_DIRECT	GO:0006865~amino acid transport	7	1.18846	0.000681	SLC7A8, SLC43A2, SLC7A9, SLC3A2, SLC7A11, SLC1A5, SLC38A5	526	35	16792	6.38479	0.818986	0.185553	0.185035
GOTERM_BP_DIRECT	GO:0009611~response to wounding	9	1.52801	0.000739	GRIN2A, PLLP, ITGB4, SLC1A2, TNC, PDGFA, ADM, GLI1, POU5F1	526	63	16792	4.56056	0.843737	0.185553	0.185035
GOTERM_BP_DIRECT	GO:0030574~collagen catabolic process	9	1.52801	0.000822	COL3A1, MMP13, COL4A2, COL13A1, COL4A1, COL25A1, COL10A1, COL8A1, PEPD	526	64	16792	4.48931	0.873118	0.187605	0.187081
GOTERM_BP_DIRECT	GO:0000086~G2/M transition of mitotic cell cycle	13	2.20713	0.00123852	WNT10B, CDKN2B, ABCB1, PLK1, HMMR, PKMYT1, FOXM1, CCNB1, CHEK1, CDK2, BIRC5, NEK2, PLCB1	526	137	16792	3.02928	0.955427	0.255716	0.255003
GOTERM_BP_DIRECT	GO:0006629~lipid metabolic process	14	2.37691	0.00132443	WNT10B, ASAH1, GDPD3, LRP8, PTGS1, APOL4, LCN12, LIPG, PLCG2, APOD, PLIN1, ENPP6, MGLL, FADS1	526	157	16792	2.84672	0.964082	0.255716	0.255003
GOTERM_BP_DIRECT	GO:0048169~regulation of long-term neuronal synaptic plasticity	5	0.848896	0.00203851	NETO1, DLG4, GRIK2, SYP, DRD2	526	18	16792	8.86777	0.994035	0.365476	0.364457
GOTERM_BP_DIRECT	GO:0000733~DNA strand renaturation	4	0.679117	0.00221718	RECQL4, BLM, RAD54L, TP53	526	9	16792	14.1884	0.996194	0.367799	0.366773
GOTERM_BP_DIRECT	GO:0009612~response to mechanical stimulus	8	1.35823	0.00234453	COL3A1, CCNB1, CXCL12, PIEZO2, TNC, ASNS, DCN, PSPH	526	59	16792	4.32867	0.997238	0.367799	0.366773
GOTERM_BP_DIRECT	GO:0007093~mitotic cell cycle checkpoint	6	1.01868	0.00293486	CDKN2B, CHEK1, BUB1B, BUB1, ZWINT, MAD2L1	526	32	16792	5.98574	0.999375	0.433323	0.432115
GOTERM_BP_DIRECT	GO:0070059~intrinsic apoptotic signaling pathway in response to endoplasmic reticulum stress	6	1.01868	0.00337149	ERN1, AIFM1, TRIB3, ATP2A1, CHAC1, BBC3	526	33	16792	5.80436	0.999792	0.448171	0.446921
GOTERM_BP_DIRECT	GO:0042493~response to drug	20	3.39559	0.00339253	VAV3, OXTR, ABCB1, ITGA2, SLC1A2, LRP8, HSD11B2, LDHA, GRIN2A, CCNB1, RAD51, NPC1, LOX, TBXA2R, RAD54L, APOD, CALR, DRD2, PAM, ADA	526	304	16792	2.10026	0.999802	0.448171	0.446921
GOTERM_BP_DIRECT	GO:0006096~glycolytic process	6	1.01868	0.00385293	PFKFB2, GPI, LDHA, PFKL, TPI1, ENO1	526	34	16792	5.63364	0.999938	0.483543	0.482194
GOTERM_BP_DIRECT	GO:0046488~phosphatidylinositol metabolic process	4	0.679117	0.00415645	PLCH2, PLCB1, DRD2, PLCD4	526	11	16792	11.6087	0.999971	0.496795	0.495409
GOTERM_BP_DIRECT	GO:0000731~DNA synthesis involved in DNA repair	6	1.01868	0.00438164	BARD1, BLM, RFC3, RAD51, EXO1, POLE	526	35	16792	5.47268	0.999984	0.499905	0.498511
GOTERM_BP_DIRECT	GO:0000082~G1/S transition of mitotic cell cycle	10	1.69779	0.00465282	GPR132, RRM2, CDC45, PRIM1, CDCA5, CDK2, MCM4, MCM5, PKMYT1, POLE	526	102	16792	3.1298	0.999992	0.507764	0.506348
GOTERM_BP_DIRECT	GO:0009636~response to toxic substance	9	1.52801	0.00506053	RAD51, SLC7A8, AIFM1, PENK, ASNS, SDC1, NUPR1, SLC7A11, DRD2	526	85	16792	3.38018	0.999997	0.511387	0.509961
GOTERM_BP_DIRECT	GO:0007067~mitotic nuclear division	17	2.88625	0.00509349	HELLS, CENPW, CDCA5, PLK1, BUB1B, PKMYT1, SKA3, NDC80, TRIOBP, AURKB, ANLN, CDK2, BIRC5, NEK2, ARHGEF2, BUB1, SPC24	526	248	16792	2.18834	0.999997	0.511387	0.509961
GOTERM_BP_DIRECT	GO:0042127~regulation of cell proliferation	14	2.37691	0.00551688	JUP, TCF7, TNC, PTK6, FOXM1, NDRG1, PTGS1, NR5A2, CHST11, PLAU, CHEK1, TNFRSF25, ARHGEF2, SGK2	526	185	16792	2.41587	0.999999	0.515769	0.51433
GOTERM_BP_DIRECT	GO:0006564~L-serine biosynthetic process	3	0.509338	0.00561383	SHMT2, PHGDH, PSPH	526	4	16792	23.943	0.999999	0.515769	0.51433
GOTERM_BP_DIRECT	GO:0007568~aging	13	2.20713	0.00575359	ADM, HMGCR, DCN, AURKB, LOXL2, COL3A1, CANX, PENK, LONP1, SERPING1, APOD, ADA, FADS1	526	165	16792	2.51522	0.999999	0.515769	0.51433
GOTERM_BP_DIRECT	GO:0071300~cellular response to retinoic acid	8	1.35823	0.00614496	WNT10B, MUC1, NTRK3, WNT7B, TNC, PTK6, KLF4, WNT2	526	70	16792	3.64845	1	0.530105	0.528627
GOTERM_BP_DIRECT	GO:0008284~positive regulation of cell proliferation	26	4.41426	0.00633592	SLC35F6, SHMT2, TNC, PDGFA, ADM, FOXM1, FGF1, GLI1, ESM1, RAC2, CTSH, WNT2, IL11, WNT10B, CAV3, IL34, NTRK3, IL31RA, GREM1, CCPG1, PRC1, CLDN7, CDK2, BIRC5, MVD, CALR	526	466	16792	1.78116	1	0.530105	0.528627
GOTERM_BP_DIRECT	GO:0034975~protein folding in endoplasmic reticulum	4	0.679117	0.00687683	PDIA3, CANX, CALR, HSP90B1	526	13	16792	9.82276	1	0.556801	0.555248
GOTERM_BP_DIRECT	GO:0001958~endochondral ossification	5	0.848896	0.0081758	CSGALNACT1, MMP13, COL13A1, COL10A1, ALPL	526	26	16792	6.13922	1	0.641289	0.639501
GOTERM_BP_DIRECT	GO:0034976~response to endoplasmic reticulum stress	8	1.35823	0.00891022	ERN1, PDIA3, TRIB3, ATP2A1, HYOU1, HSP90B1, BBC3, HERPUD1	526	75	16792	3.40522	1	0.676453	0.674566
GOTERM_BP_DIRECT	GO:0006003~fructose 2,6-bisphosphate metabolic process	3	0.509338	0.00916311	PFKFB2, PFKFB4, PFKFB3	526	5	16792	19.1544	1	0.676453	0.674566
GOTERM_BP_DIRECT	GO:0007155~cell adhesion	25	4.24448	0.00990222	ITGB4, LAMA4, CTNND2, TROAP, LAMA3, TNC, ICAM5, LOXL2, BOC, STAB1, DGCR6, CD72, JUP, ITGA2, SORBS2, L1CAM, CD4, CXCL12, CNTN1, COL8A1, ITGA7, CDHR5, IGFALS, SSX2IP, CD22	526	459	16792	1.73878	1	0.710131	0.70815
GOTERM_BP_DIRECT	GO:0034080~CENP-A containing nucleosome assembly	6	1.01868	0.010598	CENPW, CENPI, CENPK, HJURP, CENPM, CENPA	526	43	16792	4.45451	1	0.738917	0.736856
GOTERM_BP_DIRECT	GO:0000281~mitotic cytokinesis	5	0.848896	0.0120681	ANLN, RACGAP1, PLK1, NUSAP1, CENPA	526	29	16792	5.50413	1	0.818673	0.81639
GOTERM_BP_DIRECT	GO:0031536~positive regulation of exit from mitosis	3	0.509338	0.0134615	UBE2C, CDCA5, BIRC5	526	6	16792	15.962	1	0.877033	0.874587
GOTERM_BP_DIRECT	GO:0043065~positive regulation of apoptotic process	18	3.05603	0.0136272	BARD1, TOP2A, VAV3, WNT10B, NTRK3, IGFBP3, ADM, ALDH1A3, LDHA, GRIN2A, AIFM1, NOX4, NUPR1, ARHGEF2, EEF1E1, SQSTM1, TP53, NSMAF	526	300	16792	1.91544	1	0.877033	0.874587
GOTERM_BP_DIRECT	GO:0006898~receptor-mediated endocytosis	13	2.20713	0.0141848	TMPRSS5, M6PR, SSC5D, LRP8, HSP90B1, LOXL2, TFR2, STAB1, ACKR4, HYOU1, CALR, MASP1, ENPP3	526	186	16792	2.23124	1	0.890095	0.887613
GOTERM_BP_DIRECT	GO:0021537~telencephalon development	4	0.679117	0.0149039	OXTR, SLC1A2, SCN5A, NRGN	526	17	16792	7.51152	1	0.912411	0.909867
GOTERM_BP_DIRECT	GO:0051384~response to glucocorticoid	7	1.18846	0.0158009	HSD11B2, WNT7B, ALPL, SDC1, ADM, OXT, PAM	526	65	16792	3.43796	1	0.926096	0.923513
GOTERM_BP_DIRECT	GO:0051726~regulation of cell cycle	10	1.69779	0.0158654	CDKL2, CDK18, BOP1, CDKL4, CCNB1, PLK1, PKMYT1, FOXM1, PLCB1, PRR11	526	124	16792	2.57451	1	0.926096	0.923513
GOTERM_BP_DIRECT	GO:0006468~protein phosphorylation	24	4.0747	0.0169601	EPHB6, CDKL2, MAP4K1, CDK18, CDKL4, RPS6KL1, IGFBP3, GMFG, PLK1, LMTK3, BUB1B, PTK6, PKMYT1, AURKB, ERN1, ADCK1, MKNK2, BIRC5, TRIB3, NEK2, SQSTM1, BUB1, SGK2, PDK1	526	456	16792	1.68021	1	0.947154	0.944513
GOTERM_BP_DIRECT	GO:0006270~DNA replication initiation	5	0.848896	0.0169809	CDC45, PRIM1, MCM4, MCM5, POLE	526	32	16792	4.98812	1	0.947154	0.944513
GOTERM_BP_DIRECT	GO:0010628~positive regulation of gene expression	16	2.71647	0.0181398	GSN, NTRK3, TNC, ANK2, PRDM1, KLF4, MT3, ACTG2, POU5F1, PLP1, CNTN1, CTSH, VIM, CALR, LGALS9, TP53	526	262	16792	1.94955	1	0.985779	0.98303
GOTERM_BP_DIRECT	GO:0051988~regulation of attachment of spindle microtubules to kinetochore	3	0.509338	0.0184588	SPAG5, RACGAP1, NEK2	526	7	16792	13.6817	1	0.985779	0.98303
GOTERM_BP_DIRECT	GO:0002027~regulation of heart rate	5	0.848896	0.018858	CAV3, OXT, ANK2, SCN5A, DRD2	526	33	16792	4.83696	1	0.986117	0.983367
GOTERM_BP_DIRECT	GO:0007059~chromosome segregation	7	1.18846	0.0193752	TOP2A, CENPW, SPAG5, HJURP, NEK2, SKA3, NDC80	526	68	16792	3.28629	1	0.992484	0.989716
GOTERM_BP_DIRECT	GO:0001525~angiogenesis	14	2.37691	0.0231431	VAV3, GPI, SEMA4A, ANGPT1, TMPRSS6, PDGFA, RORA, FGF1, ESM1, COL4A2, MMRN2, COL8A1, APOD, ANGPTL4	526	223	16792	2.00419	1	1	0.997609
GOTERM_BP_DIRECT	GO:0007094~mitotic spindle assembly checkpoint	4	0.679117	0.0233187	PLK1, BUB1B, BUB1, MAD2L1	526	20	16792	6.38479	1	1	0.997609
GOTERM_BP_DIRECT	GO:0032355~response to estradiol	8	1.35823	0.0238296	GPI, CD4, OXTR, PENK, OXT, CALR, ESR1, PAM	526	91	16792	2.8065	1	1	0.997609
GOTERM_BP_DIRECT	GO:0001763~morphogenesis of a branching structure	3	0.509338	0.0241074	COL13A1, PRDM1, ERMN	526	8	16792	11.9715	1	1	0.997609
GOTERM_BP_DIRECT	GO:0048671~negative regulation of collateral sprouting	3	0.509338	0.0241074	BCL11A, DCC, IFRD1	526	8	16792	11.9715	1	1	0.997609
GOTERM_BP_DIRECT	GO:0051301~cell division	19	3.22581	0.027092	HELLS, CENPW, SPAG5, UBE2C, CDCA5, BUB1B, SKA3, NDC80, TRIOBP, ZWINT, CCNB1, CDK2, BIRC5, MCM5, NEK2, ARHGEF2, BUB1, SPC24, MAD2L1	526	350	16792	1.73301	1	1	0.997609
GOTERM_BP_DIRECT	GO:0006461~protein complex assembly	9	1.52801	0.0291456	CCNB1, SLC7A9, DLG4, SLC2A1, CAPN3, TCAP, NUPR1, TP53, SH3BGR	526	116	16792	2.47686	1	1	0.997609
GOTERM_BP_DIRECT	GO:0007165~signal transduction	49	8.31919	0.0292582	CTNND2, GUCA1A, ADM, OXT, FGF1, CXCL14, NRGN, SHF, PLAU, GRB10, RAC2, CAPN3, CDKL2, PDIA3, RPS6KL1, PDE4C, ANK2, ANK1, TLR1, GREM1, NPC1, DEPDC1, TNFRSF25, IGFALS, PLCB1, NSMAF, CRABP2, LRP8, C3, PDE11A, RACGAP1, PENK, MPP2, CD72, JUP, GDF15, BCL11A, TXNRD1, MX1, M6PR, RASSF7, ARHGAP26, ESR1, ESR2, ARHGAP33, CD4, CXCL12, DLG4, FGF11	526	1161	16792	1.34735	1	1	0.997609
GOTERM_BP_DIRECT	GO:0006090~pyruvate metabolic process	4	0.679117	0.0300893	LDHA, SLC16A8, SLC16A3, PCK2	526	22	16792	5.80436	1	1	0.997609
GOTERM_BP_DIRECT	GO:0016570~histone modification	3	0.509338	0.0303617	MT3, AURKB, LOXL2	526	9	16792	10.6413	1	1	0.997609
GOTERM_BP_DIRECT	GO:0030324~lung development	7	1.18846	0.0314949	CCBE1, LOX, CRISPLD2, WNT7B, FGF1, GLI1, WNT2	526	76	16792	2.94036	1	1	0.997609
GOTERM_BP_DIRECT	GO:0046835~carbohydrate phosphorylation	4	0.679117	0.0338207	PFKFB2, PFKFB4, PFKFB3, XYLB	526	23	16792	5.55199	1	1	0.997609
GOTERM_BP_DIRECT	GO:0043278~response to morphine	4	0.679117	0.0338207	GPI, PENK, DRD2, ADA	526	23	16792	5.55199	1	1	0.997609
GOTERM_BP_DIRECT	GO:0051439~regulation of ubiquitin-protein ligase activity involved in mitotic cell cycle	4	0.679117	0.0338207	CCNB1, UBE2C, PLK1, CDK2	526	23	16792	5.55199	1	1	0.997609
GOTERM_BP_DIRECT	GO:0006268~DNA unwinding involved in DNA replication	3	0.509338	0.0371786	TOP2A, RAD51, MCM4	526	10	16792	9.57719	1	1	0.997609
GOTERM_BP_DIRECT	GO:0034501~protein localization to kinetochore	3	0.509338	0.0371786	MTBP, BUB1B, AURKB	526	10	16792	9.57719	1	1	0.997609
GOTERM_BP_DIRECT	GO:0006000~fructose metabolic process	3	0.509338	0.0371786	PFKFB2, PFKFB4, PFKFB3	526	10	16792	9.57719	1	1	0.997609
GOTERM_BP_DIRECT	GO:0006935~chemotaxis	9	1.52801	0.0376824	CXCL12, PLAU, ACKR4, RAC2, CMTM1, LGALS9, DOCK2, L1CAM, CXCL14	526	122	16792	2.35505	1	1	0.997609
GOTERM_BP_DIRECT	GO:0002092~positive regulation of receptor internalization	4	0.679117	0.0377802	GREM1, ANGPT1, PLCG2, DRD2	526	24	16792	5.32066	1	1	0.997609
GOTERM_BP_DIRECT	GO:0007126~meiotic nuclear division	4	0.679117	0.0377802	RAD51, CDK2, RAD54L, REC8	526	24	16792	5.32066	1	1	0.997609
GOTERM_BP_DIRECT	GO:0070371~ERK1 and ERK2 cascade	4	0.679117	0.0377802	OXTR, CTSH, LGALS9, MT3	526	24	16792	5.32066	1	1	0.997609
GOTERM_BP_DIRECT	GO:1901796~regulation of signal transduction by p53 class mediator	9	1.52801	0.040865	BARD1, BLM, RFC3, PPP1R13L, EXO1, CHEK1, CDK2, TP53, AURKB	526	124	16792	2.31706	1	1	0.997609
GOTERM_BP_DIRECT	GO:0008104~protein localization	6	1.01868	0.0416467	GRIN2A, CAV3, PLLP, DRD2, TP53, SQSTM1	526	61	16792	3.14006	1	1	0.997609
GOTERM_BP_DIRECT	GO:0019369~arachidonic acid metabolic process	4	0.679117	0.0419652	PLA2G4C, PLA2G10, FADS1, MGLL	526	25	16792	5.10783	1	1	0.997609
GOTERM_BP_DIRECT	GO:0003333~amino acid transmembrane transport	4	0.679117	0.0419652	SLC7A9, SLC6A16, SLC1A5, SLC38A5	526	25	16792	5.10783	1	1	0.997609
GOTERM_BP_DIRECT	GO:0002040~sprouting angiogenesis	4	0.679117	0.0419652	CCBE1, ESM1, ANGPT1, LOXL2	526	25	16792	5.10783	1	1	0.997609
GOTERM_BP_DIRECT	GO:0050731~positive regulation of peptidyl-tyrosine phosphorylation	7	1.18846	0.0432612	IL11, CD4, ANGPT1, CNTN1, ARHGEF2, TP53, LRP8	526	82	16792	2.72522	1	1	0.997609
GOTERM_BP_DIRECT	GO:0007613~memory	6	1.01868	0.044185	HRH1, GRIN2A, OXTR, NETO1, OXT, PLCB1	526	62	16792	3.08941	1	1	0.997609
GOTERM_BP_DIRECT	GO:0035879~plasma membrane lactate transport	3	0.509338	0.0445168	SLC16A12, SLC16A8, SLC16A3	526	11	16792	8.70653	1	1	0.997609
GOTERM_BP_DIRECT	GO:0030431~sleep	3	0.509338	0.0445168	GRIN2A, OXTR, OXT	526	11	16792	8.70653	1	1	0.997609
GOTERM_BP_DIRECT	GO:0042592~homeostatic process	3	0.509338	0.0445168	NR5A2, WNT7B, IL31RA	526	11	16792	8.70653	1	1	0.997609
GOTERM_BP_DIRECT	GO:0030517~negative regulation of axon extension	3	0.509338	0.0445168	BCL11A, IFRD1, MT3	526	11	16792	8.70653	1	1	0.997609
GOTERM_BP_DIRECT	GO:1900273~positive regulation of long-term synaptic potentiation	3	0.509338	0.0445168	GRIN2A, DRD2, NRGN	526	11	16792	8.70653	1	1	0.997609
GOTERM_BP_DIRECT	GO:0042417~dopamine metabolic process	3	0.509338	0.0445168	GRIN2A, DRD2, SNCAIP	526	11	16792	8.70653	1	1	0.997609
GOTERM_BP_DIRECT	GO:0006098~pentose-phosphate shunt	3	0.509338	0.0445168	TPI1, TALDO1, PGD	526	11	16792	8.70653	1	1	0.997609
GOTERM_BP_DIRECT	GO:0001649~osteoblast differentiation	8	1.35823	0.0445349	FASN, IGFBP3, LRRC17, PENK, RSPO2, TNC, ALPL, GLI1	526	104	16792	2.45569	1	1	0.997609
GOTERM_BP_DIRECT	GO:0060070~canonical Wnt signaling pathway	7	1.18846	0.0454566	WNT10B, WNT7B, TCF7, SDC1, KLF4, GLI1, WNT2	526	83	16792	2.69238	1	1	0.997609
GOTERM_BP_DIRECT	GO:0000732~strand displacement	4	0.679117	0.0463726	BARD1, BLM, RAD51, EXO1	526	26	16792	4.91138	1	1	0.997609
GOTERM_BP_DIRECT	GO:0032508~DNA duplex unwinding	5	0.848896	0.0479521	RECQL4, GINS2, BLM, CDC45, MCM5	526	44	16792	3.62772	1	1	0.997609
GOTERM_BP_DIRECT	GO:0043066~negative regulation of apoptotic process	22	3.73514	0.0493766	BARD1, HSPA9, EGR3, ANGPT1, PLK1, IL31RA, ASNS, MT3, HSP90B1, GREM1, SOCS3, CHST11, CLDN7, CTSH, BIRC5, CAPN3, ANGPTL4, SQSTM1, CARD14, TP53, AAMDC, MAD2L1	526	455	16792	1.54358	1	1	0.997609
GOTERM_BP_DIRECT	GO:0048678~response to axon injury	4	0.679117	0.0509985	GIPR, NTRK3, APOD, DRD2	526	27	16792	4.72947	1	1	0.997609
GOTERM_BP_DIRECT	GO:0035987~endodermal cell differentiation	4	0.679117	0.0509985	COL4A2, LAMA3, COL8A1, ITGA7	526	27	16792	4.72947	1	1	0.997609
GOTERM_BP_DIRECT	GO:0008542~visual learning	5	0.848896	0.0513829	HRH1, GRIN2A, NETO1, HMGCR, DRD2	526	45	16792	3.54711	1	1	0.997609
GOTERM_BP_DIRECT	GO:0007204~positive regulation of cytosolic calcium ion concentration	9	1.52801	0.059437	RIC3, OXTR, CAV3, TBXA2R, GIPR, DLG4, ADM, OXT, ESR1	526	134	16792	2.14415	1	1	0.997609
GOTERM_BP_DIRECT	GO:0007565~female pregnancy	7	1.18846	0.0600707	HSD11B2, MUC1, OXTR, ITGA2, ADM, OXT, LGALS9	526	89	16792	2.51087	1	1	0.997609
GOTERM_BP_DIRECT	GO:0050806~positive regulation of synaptic transmission	3	0.509338	0.0606029	DLG4, OXT, GRIK2	526	13	16792	7.36707	1	1	0.997609
GOTERM_BP_DIRECT	GO:0006518~peptide metabolic process	3	0.509338	0.0606029	AEBP1, CPZ, PAM	526	13	16792	7.36707	1	1	0.997609
GOTERM_BP_DIRECT	GO:0089711~L-glutamate transmembrane transport	3	0.509338	0.0606029	SLC38A7, SLC1A2, SLC7A11	526	13	16792	7.36707	1	1	0.997609
GOTERM_BP_DIRECT	GO:0008340~determination of adult lifespan	3	0.509338	0.0606029	RAD54L, TP53, BBC3	526	13	16792	7.36707	1	1	0.997609
GOTERM_BP_DIRECT	GO:0051973~positive regulation of telomerase activity	4	0.679117	0.0608894	GREM1, NEK2, KLF4, AURKB	526	29	16792	4.4033	1	1	0.997609
GOTERM_BP_DIRECT	GO:0061061~muscle structure development	2	0.339559	0.0615541	CAPN3, RNF165	526	2	16792	31.924	1	1	0.997609
GOTERM_BP_DIRECT	GO:1901019~regulation of calcium ion transmembrane transporter activity	2	0.339559	0.0615541	CAV3, ANK2	526	2	16792	31.924	1	1	0.997609
GOTERM_BP_DIRECT	GO:0006097~glyoxylate cycle	2	0.339559	0.0615541	IDH1, IDH2	526	2	16792	31.924	1	1	0.997609
GOTERM_BP_DIRECT	GO:0033574~response to testosterone	4	0.679117	0.0661451	GPI, TBXA2R, CALR, PSPH	526	30	16792	4.25653	1	1	0.997609
GOTERM_BP_DIRECT	GO:0009058~biosynthetic process	4	0.679117	0.0661451	ALDH1L1, PCYT2, FASN, FDFT1	526	30	16792	4.25653	1	1	0.997609
GOTERM_BP_DIRECT	GO:0021762~substantia nigra development	5	0.848896	0.0664047	UCHL1, LDHA, PLP1, CKB, SYNGR3	526	49	16792	3.25755	1	1	0.997609
GOTERM_BP_DIRECT	GO:0008283~cell proliferation	18	3.05603	0.0669119	CSGALNACT1, MAP4K1, TXNRD1, ELN, ITGA2, PLK1, BUB1B, FGF1, MT3, AURKB, BOP1, UCHL1, LIPG, TACC2, TP53, BUB1, DLGAP5, PDK1	526	366	16792	1.57003	1	1	0.997609
GOTERM_BP_DIRECT	GO:0045766~positive regulation of angiogenesis	8	1.35823	0.0690779	GREM1, C3, CCBE1, TBXA2R, CTSH, ADM, ANGPTL4, FGF1	526	115	16792	2.2208	1	1	0.997609
GOTERM_BP_DIRECT	GO:0071732~cellular response to nitric oxide	3	0.509338	0.0692781	AIFM1, CDK2, MT3	526	14	16792	6.84085	1	1	0.997609
GOTERM_BP_DIRECT	GO:0008299~isoprenoid biosynthetic process	3	0.509338	0.0692781	MVD, HMGCR, FDFT1	526	14	16792	6.84085	1	1	0.997609
GOTERM_BP_DIRECT	GO:0009395~phospholipid catabolic process	3	0.509338	0.0692781	LIPG, PLA2G4C, PLCG2	526	14	16792	6.84085	1	1	0.997609
GOTERM_BP_DIRECT	GO:0042573~retinoic acid metabolic process	3	0.509338	0.0692781	ALDH1A3, CRABP2, ALDH8A1	526	14	16792	6.84085	1	1	0.997609
GOTERM_BP_DIRECT	GO:0051436~negative regulation of ubiquitin-protein ligase activity involved in mitotic cell cycle	6	1.01868	0.0711231	CCNB1, UBE2C, CDK2, BUB1B, FBXO43, MAD2L1	526	71	16792	2.6978	1	1	0.997609
GOTERM_BP_DIRECT	GO:0007628~adult walking behavior	4	0.679117	0.0716008	UCHL1, NPC1, DRD2, SCN1A	526	31	16792	4.11922	1	1	0.997609
GOTERM_BP_DIRECT	GO:0071392~cellular response to estradiol stimulus	4	0.679117	0.0716008	AIFM1, ITGA2, NRIP1, ESR1	526	31	16792	4.11922	1	1	0.997609
GOTERM_BP_DIRECT	GO:0001975~response to amphetamine	4	0.679117	0.0716008	GRIN2A, OXTR, OXT, DRD2	526	31	16792	4.11922	1	1	0.997609
GOTERM_BP_DIRECT	GO:0007420~brain development	11	1.86757	0.075482	PFKFB3, COL4A1, NNAT, PHGDH, APOD, CKB, SLC7A11, MACROD2, PLCB1, MDGA1, MT3	526	190	16792	1.84823	1	1	0.997609
GOTERM_BP_DIRECT	GO:0000722~telomere maintenance via recombination	4	0.679117	0.0772512	RFC3, RAD51, PRIM1, POLE	526	32	16792	3.99049	1	1	0.997609
GOTERM_BP_DIRECT	GO:0006271~DNA strand elongation involved in DNA replication	3	0.509338	0.0783295	GINS2, RFC3, PRIM1	526	15	16792	6.38479	1	1	0.997609
GOTERM_BP_DIRECT	GO:0043122~regulation of I-kappaB kinase/NF-kappaB signaling	3	0.509338	0.0783295	ANGPT1, CAPN3, SQSTM1	526	15	16792	6.38479	1	1	0.997609
GOTERM_BP_DIRECT	GO:0086005~ventricular cardiac muscle cell action potential	3	0.509338	0.0783295	CAV3, ANK2, SCN5A	526	15	16792	6.38479	1	1	0.997609
GOTERM_BP_DIRECT	GO:0007076~mitotic chromosome condensation	3	0.509338	0.0783295	CDCA5, NUSAP1, PAM	526	15	16792	6.38479	1	1	0.997609
GOTERM_BP_DIRECT	GO:0007215~glutamate receptor signaling pathway	3	0.509338	0.0783295	GRIN2A, GRIK2, PLCB1	526	15	16792	6.38479	1	1	0.997609
GOTERM_BP_DIRECT	GO:0071456~cellular response to hypoxia	7	1.18846	0.0802703	CCNB1, HYOU1, RORA, TP53, MT3, NDRG1, BBC3	526	96	16792	2.32779	1	1	0.997609
GOTERM_BP_DIRECT	GO:0035556~intracellular signal transduction	19	3.22581	0.0827148	MAP4K1, TMPRSS6, PLA2G4C, SPSB2, CARHSP1, DEPDC1B, RACGAP1, MKNK2, DEPDC1, PLCG2, PLEK2, ASB5, PLCH2, ARHGEF2, PLCB1, DRD2, PLCD4, SQSTM1, SGK2	526	403	16792	1.5051	1	1	0.997609
GOTERM_BP_DIRECT	GO:0014002~astrocyte development	3	0.509338	0.087725	PLP1, VIM, MT3	526	16	16792	5.98574	1	1	0.997609
GOTERM_BP_DIRECT	GO:0006978~DNA damage response, signal transduction by p53 class mediator resulting in transcription of p21 class mediator	3	0.509338	0.087725	MUC1, FOXM1, TP53	526	16	16792	5.98574	1	1	0.997609
GOTERM_BP_DIRECT	GO:0050900~leukocyte migration	8	1.35823	0.0882002	SLC7A8, ANGPT1, SLC7A9, SLC16A8, SLC3A2, SLC7A11, L1CAM, SLC16A3	526	122	16792	2.09337	1	1	0.997609
GOTERM_BP_DIRECT	GO:0043588~skin development	4	0.679117	0.0891129	COL3A1, JUP, ITGB4, PDGFA	526	34	16792	3.75576	1	1	0.997609
GOTERM_BP_DIRECT	GO:0051321~meiotic cell cycle	4	0.679117	0.0891129	PSMC3IP, EXO1, NEK2, FBXO43	526	34	16792	3.75576	1	1	0.997609
GOTERM_BP_DIRECT	GO:0033292~T-tubule organization	2	0.339559	0.090898	CAV3, ANK2	526	3	16792	21.2826	1	1	0.997609
GOTERM_BP_DIRECT	GO:0048565~digestive tract development	4	0.679117	0.0953124	COL3A1, CCNB1, OXTR, ITGB4	526	35	16792	3.64845	1	1	0.997609
GOTERM_BP_DIRECT	GO:0005975~carbohydrate metabolic process	10	1.69779	0.0961612	GPI, LDHA, GNPDA1, ALDH2, GALNT3, MGAT4A, IDH2, TALDO1, SLC3A2, XYLB	526	174	16792	1.83471	1	1	0.997609
GOTERM_BP_DIRECT	GO:0010259~multicellular organism aging	3	0.509338	0.0974345	SPEF2, SLC1A2, RNF165	526	17	16792	5.63364	1	1	0.997609
GOTERM_BP_DIRECT	GO:0060307~regulation of ventricular cardiac muscle cell membrane repolarization	3	0.509338	0.0974345	CAV3, ANK2, SCN5A	526	17	16792	5.63364	1	1	0.997609
GOTERM_BP_DIRECT	GO:0050804~modulation of synaptic transmission	3	0.509338	0.0974345	HRH1, GRIK2, LRP8	526	17	16792	5.63364	1	1	0.997609

## Sheet: mf
Category	Term	Count	%	PValue	Genes	List Total	Pop Hits	Pop Total	Fold Enrichment	Bonferroni	Benjamini	FDR
GOTERM_MF_DIRECT	GO:0001948~glycoprotein binding	10	1.69779	0.000131	FOXRED2, CD4, TFR2, EDEM1, CANX, CNTN1, SDC1, VIM, CALR, BBC3	507	65	16881	5.12244	0.0969324	0.0868126	0.0868126
GOTERM_MF_DIRECT	GO:0015175~neutral amino acid transmembrane transporter activity	5	0.848896	0.000223	SLC7A8, SLC43A2, SLC7A9, SLC3A2, SLC1A5	507	11	16881	15.1345	0.159404	0.0868126	0.0868126
GOTERM_MF_DIRECT	GO:0015171~amino acid transmembrane transporter activity	7	1.18846	0.00266521	SLC7A8, SLC43A2, SLC6A16, SLC1A2, SLC7A11, SLC1A5, SLC38A5	507	47	16881	4.95896	0.875274	0.596516	0.596516
GOTERM_MF_DIRECT	GO:0003824~catalytic activity	14	2.37691	0.00445929	PFKFB2, ASAH1, ALDH1L1, PFKFB4, PCYT2, PFKFB3, TALDO1, SLC3A2, HSD17B6, RENBP, ESPL1, FASN, CAPN3, RIMKLA	507	188	16881	2.47948	0.969378	0.596516	0.596516
GOTERM_MF_DIRECT	GO:0003873~6-phosphofructo-2-kinase activity	3	0.509338	0.00516868	PFKFB2, PFKFB4, PFKFB3	507	4	16881	24.9719	0.982438	0.596516	0.596516
GOTERM_MF_DIRECT	GO:0005524~ATP binding	63	10.6961	0.00547542	EPHB6, TOP2A, BUB1B, ATP2A1, CHTF18, ACTG2, CHEK1, LONP1, NEK2, XYLB, PDK1, CDKL2, MAP4K1, TOR3A, HELLS, CDKL4, RPS6KL1, LMTK3, MYO7A, RENBP, ERN1, SLFN13, MCM4, TRIB3, MCM5, MVD, TP53, SGK2, CFTR, PFKFB2, BLM, PFKFB4, PFKFB3, ABCB1, FICD, PKMYT1, PTGES3L-AARSD1, AURKB, HSP90B1, RECQL4, MKNK2, RAD54L, CKB, RIMKLA, BUB1, HSPA9, CDK18, ATP8B3, UBE2C, NTRK3, PLK1, ATAD2, ASNS, PTK6, HSPA12A, CLCN5, …	507	1495	16881	1.4031	0.986193	0.596516	0.596516
GOTERM_MF_DIRECT	GO:0031625~ubiquitin protein ligase binding	18	3.05603	0.0060804	HSPA9, GPI, TPI1, UBE2C, DIO2, PRR5L, GRIK2, SNCAIP, TRIOBP, POU5F1, UCHL1, MAP1LC3B, TRIB3, CKB, CALR, SCN5A, SQSTM1, TP53	507	287	16881	2.08824	0.99141	0.596516	0.596516
GOTERM_MF_DIRECT	GO:0004629~phospholipase C activity	4	0.679117	0.00611812	PDIA3, PLCG2, PLCH2, PLCD4	507	13	16881	10.2449	0.991661	0.596516	0.596516
GOTERM_MF_DIRECT	GO:0016491~oxidoreductase activity	14	2.37691	0.00742031	ALDH1L1, RRM2, TXNRD1, HSD17B12, HSD17B6, FOXRED2, ALDH1A3, AIFM1, ALDH2, FASN, ASPDH, NOX4, FADS1, FDFT1	507	200	16881	2.33071	0.997001	0.643093	0.643093
GOTERM_MF_DIRECT	GO:0004331~fructose-2,6-bisphosphate 2-phosphatase activity	3	0.509338	0.00844384	PFKFB2, PFKFB4, PFKFB3	507	5	16881	19.9775	0.998659	0.65862	0.65862
GOTERM_MF_DIRECT	GO:0005509~calcium ion binding	34	5.7725	0.00985915	NOTCH3, DOC2A, GUCA1A, ATP2A1, PCDH12, FSTL1, LRP8, HSP90B1, PRRG3, PCLO, STAB1, CAPN3, PCDH1, PSPH, TPD52, CCBE1, GSN, GALNT3, EDEM1, SYT14, SYTL2, MMP13, CDHR1, PLA2G10, MGP, CANX, CDHR5, MASP1, CALR, PLCH2, PLCB1, ASTN2, PAM, PLCD4	507	717	16881	1.57888	0.99956	0.683655	0.683655
GOTERM_MF_DIRECT	GO:0070324~thyroid hormone binding	3	0.509338	0.0124155	ALDH1A3, CTSH, CRYM	507	6	16881	16.6479	0.999941	0.683655	0.683655
GOTERM_MF_DIRECT	GO:0004029~aldehyde dehydrogenase (NAD) activity	4	0.679117	0.0133102	ALDH1A3, ALDH1L1, ALDH2, ALDH8A1	507	17	16881	7.83432	0.999971	0.683655	0.683655
GOTERM_MF_DIRECT	GO:0005044~scavenger receptor activity	6	1.01868	0.0140745	TMPRSS5, STAB1, ACKR4, SSC5D, ENPP3, LOXL2	507	48	16881	4.16198	0.999984	0.683655	0.683655
GOTERM_MF_DIRECT	GO:0003682~chromatin binding	21	3.56537	0.0145715	TOP2A, HELLS, TSHZ3, SHMT2, CDCA5, ATAD2, GLI1, CENPA, ESR1, REC8, LOXL2, PHF21B, RAD51, CDC45, NR5A2, EXO1, MCM5, NUPR1, PAM, POLE, TP53	507	391	16881	1.78827	0.999989	0.683655	0.683655
GOTERM_MF_DIRECT	GO:0005201~extracellular matrix structural constituent	7	1.18846	0.01503	COL3A1, CD4, COL4A2, COL4A1, LAMA4, ELN, MGP	507	67	16881	3.47867	0.999993	0.683655	0.683655
GOTERM_MF_DIRECT	GO:0000405~bubble DNA binding	3	0.509338	0.0170392	RECQL4, BLM, NEIL3	507	7	16881	14.2697	0.999998	0.683655	0.683655
GOTERM_MF_DIRECT	GO:0015293~symporter activity	6	1.01868	0.0179563	SLC16A12, SLC1A2, SLC16A8, SLC1A5, SLC16A3, SLC16A14	507	51	16881	3.91716	0.999999	0.683655	0.683655
GOTERM_MF_DIRECT	GO:0016620~oxidoreductase activity, acting on the aldehyde or oxo group of donors, NAD or NADP as acceptor	4	0.679117	0.0181471	ALDH1A3, ALDH1L1, ALDH2, ALDH8A1	507	19	16881	7.00965	0.999999	0.683655	0.683655
GOTERM_MF_DIRECT	GO:0004693~cyclin-dependent protein serine/threonine kinase activity	5	0.848896	0.0181639	CDKL2, CDK18, CDKL4, CCNB1, CDK2	507	34	16881	4.89645	0.999999	0.683655	0.683655
GOTERM_MF_DIRECT	GO:0009055~electron carrier activity	8	1.35823	0.0184061	ACADVL, ALDH2, AIFM1, TXNRD1, NOX4, PHGDH, HSD17B6, LOXL2	507	90	16881	2.95963	0.999999	0.683655	0.683655
GOTERM_MF_DIRECT	GO:0003697~single-stranded DNA binding	8	1.35823	0.0216408	BLM, NEIL3, RAD51, CDC45, PRIM1, TDP1, LONP1, MCM4	507	93	16881	2.86416	1	0.715031	0.715031
GOTERM_MF_DIRECT	GO:0036310~annealing helicase activity	3	0.509338	0.0222724	RECQL4, BLM, RAD54L	507	8	16881	12.4859	1	0.715031	0.715031
GOTERM_MF_DIRECT	GO:0008430~selenium binding	3	0.509338	0.0222724	GPX3, DIO1, DIO2	507	8	16881	12.4859	1	0.715031	0.715031
GOTERM_MF_DIRECT	GO:0015297~antiporter activity	4	0.679117	0.0238344	CLCN5, SLC47A1, SLC7A8, SLC7A9	507	21	16881	6.34207	1	0.715031	0.715031
GOTERM_MF_DIRECT	GO:0035255~ionotropic glutamate receptor binding	4	0.679117	0.0238344	NETO1, DLG4, CANX, DRD2	507	21	16881	6.34207	1	0.715031	0.715031
GOTERM_MF_DIRECT	GO:0051287~NAD binding	5	0.848896	0.0263407	HSD11B2, LDHA, IDH1, IDH2, PHGDH	507	38	16881	4.38103	1	0.760954	0.760954
GOTERM_MF_DIRECT	GO:0016301~kinase activity	14	2.37691	0.0301618	CDKN2B, PLK1, FN3KRP, PKMYT1, NRGN, PLAU, CHEK1, CDK2, CDK2AP2, TRIB3, CKB, BUB1, PDK1, PCK2	507	241	16881	1.9342	1	0.840222	0.840222
GOTERM_MF_DIRECT	GO:0005518~collagen binding	6	1.01868	0.0336173	CCBE1, MMP13, ITGA2, PDGFA, HSD17B12, DCN	507	60	16881	3.32959	1	0.865722	0.865722
GOTERM_MF_DIRECT	GO:0005515~protein binding	285	48.3871	0.0340234	CYFIP2, ICAM5, ENO1, IKZF2, PPP4R4, FTH1, CHEK1, LONP1, C19ORF57, MYOZ3, CHAC1, PDK1, CCBE1, TALDO1, RFX3, ANK2, MYO7A, MIF4GD, ANK1, SYTL2, CARHSP1, KEL, TFR2, CLDN7, SERPING1, COL8A1, TRIB3, ATP6V0D2, TP53, CFTR, KCTD15, ASF1B, GPM6A, ABCB1, TSHZ3, COL13A1, CRABP2, SHMT2, PPP1R32, CDCA5, PDGFA, TMTC2, SKA3, C3, GRIN2A, LDHA, RACGAP1, PLCG2, APOD, PCK2, BARD1, CDK18, JUP, EDEM1, PLK1, RASSF7, PT…	507	8785	16881	1.08017	1	0.865722	0.865722
GOTERM_MF_DIRECT	GO:0043142~single-stranded DNA-dependent ATPase activity	3	0.509338	0.0344069	RFC3, RAD51, CHTF18	507	10	16881	9.98876	1	0.865722	0.865722
GOTERM_MF_DIRECT	GO:0008307~structural constituent of muscle	5	0.848896	0.0364076	KRT19, SMTN, CAPN3, TCAP, SORBS2	507	42	16881	3.96379	1	0.874549	0.874549
GOTERM_MF_DIRECT	GO:0001046~core promoter sequence-specific DNA binding	5	0.848896	0.0392254	NRIP1, RORA, ESR1, TP53, ESR2	507	43	16881	3.87161	1	0.874549	0.874549
GOTERM_MF_DIRECT	GO:0048407~platelet-derived growth factor binding	3	0.509338	0.0412327	COL3A1, COL4A1, PDGFA	507	11	16881	9.08069	1	0.874549	0.874549
GOTERM_MF_DIRECT	GO:0070182~DNA polymerase binding	3	0.509338	0.0412327	RAD51, FANCD2, LONP1	507	11	16881	9.08069	1	0.874549	0.874549
GOTERM_MF_DIRECT	GO:0015129~lactate transmembrane transporter activity	3	0.509338	0.0412327	SLC16A12, SLC16A8, SLC16A3	507	11	16881	9.08069	1	0.874549	0.874549
GOTERM_MF_DIRECT	GO:0001968~fibronectin binding	4	0.679117	0.041762	PLEKHA2, IGFBP3, SSC5D, HSD17B12	507	26	16881	5.12244	1	0.874549	0.874549
GOTERM_MF_DIRECT	GO:0004672~protein kinase activity	18	3.05603	0.0433171	EPHB6, CDKL2, MAP4K1, CDK18, CDKL4, RPS6KL1, PLK1, LMTK3, BUB1B, PKMYT1, AURKB, CHEK1, MKNK2, CDK2, TRIB3, NEK2, BUB1, PDK1	507	359	16881	1.66943	1	0.874549	0.874549
GOTERM_MF_DIRECT	GO:0004435~phosphatidylinositol phospholipase C activity	4	0.679117	0.0459699	PLCG2, PLCH2, PLCB1, PLCD4	507	27	16881	4.93272	1	0.874549	0.874549
GOTERM_MF_DIRECT	GO:0005496~steroid binding	4	0.679117	0.0459699	HSD11B2, ESRRG, ESR1, ESR2	507	27	16881	4.93272	1	0.874549	0.874549
GOTERM_MF_DIRECT	GO:0004181~metallocarboxypeptidase activity	4	0.679117	0.0459699	AEBP1, PEPD, CPZ, CPA4	507	27	16881	4.93272	1	0.874549	0.874549
GOTERM_MF_DIRECT	GO:0008081~phosphoric diester hydrolase activity	3	0.509338	0.0485168	TDP1, PLCG2, ENPP6	507	12	16881	8.32396	1	0.901026	0.901026
GOTERM_MF_DIRECT	GO:0015179~L-amino acid transmembrane transporter activity	3	0.509338	0.0562256	SLC7A8, SLC43A2, SLC38A7	507	13	16881	7.68366	1	0.974578	0.974578
GOTERM_MF_DIRECT	GO:0004620~phospholipase activity	3	0.509338	0.0562256	LIPG, PLA2G4C, PLA2G10	507	13	16881	7.68366	1	0.974578	0.974578
GOTERM_MF_DIRECT	GO:0008028~monocarboxylic acid transmembrane transporter activity	3	0.509338	0.0562256	SLC16A8, SLC16A3, SLC16A14	507	13	16881	7.68366	1	0.974578	0.974578
GOTERM_MF_DIRECT	GO:0004450~isocitrate dehydrogenase (NADP+) activity	2	0.339559	0.0590523	IDH1, IDH2	507	2	16881	33.2959	1	0.980017	0.980017
GOTERM_MF_DIRECT	GO:0038052~RNA polymerase II transcription factor activity, estrogen-activated sequence-specific DNA binding	2	0.339559	0.0590523	ESR1, ESR2	507	2	16881	33.2959	1	0.980017	0.980017
GOTERM_MF_DIRECT	GO:0004674~protein serine/threonine kinase activity	18	3.05603	0.0617129	CDKL2, MAP4K1, CDK18, RPS6KL1, PLK1, LMTK3, BUB1B, PKMYT1, AURKB, ERN1, ADCK1, CHEK1, MKNK2, CDK2, NEK2, SQSTM1, BUB1, SGK2	507	376	16881	1.59395	1	1	1
GOTERM_MF_DIRECT	GO:0030676~Rac guanyl-nucleotide exchange factor activity	3	0.509338	0.0643274	VAV3, ARHGEF2, DOCK2	507	14	16881	7.13483	1	1	1
GOTERM_MF_DIRECT	GO:0004185~serine-type carboxypeptidase activity	3	0.509338	0.0643274	PRSS16, AEBP1, CPZ	507	14	16881	7.13483	1	1	1
GOTERM_MF_DIRECT	GO:0048018~receptor agonist activity	3	0.509338	0.0815894	GREM1, WNT10B, WNT2	507	16	16881	6.24297	1	1	1
GOTERM_MF_DIRECT	GO:0008093~cytoskeletal adaptor activity	3	0.509338	0.0815894	SORBS2, ANK2, ANK1	507	16	16881	6.24297	1	1	1
GOTERM_MF_DIRECT	GO:0050661~NADP binding	4	0.679117	0.0865321	IDH1, ASPDH, HMGCR, CRYM	507	35	16881	3.80524	1	1	1
GOTERM_MF_DIRECT	GO:0005507~copper ion binding	5	0.848896	0.0867012	LOX, TP53, MT3, PAM, LOXL2	507	56	16881	2.97284	1	1	1
GOTERM_MF_DIRECT	GO:0005070~SH3/SH2 adaptor activity	5	0.848896	0.0867012	VAV3, SHF, GRB10, SLA, SH3BGR	507	56	16881	2.97284	1	1	1
GOTERM_MF_DIRECT	GO:0003707~steroid hormone receptor activity	5	0.848896	0.0867012	NR5A2, ESRRG, RORA, ESR1, ESR2	507	56	16881	2.97284	1	1	1
GOTERM_MF_DIRECT	GO:0004112~cyclic-nucleotide phosphodiesterase activity	2	0.339559	0.0872601	PDE11A, PDE4C	507	3	16881	22.1972	1	1	1
GOTERM_MF_DIRECT	GO:0045159~myosin II binding	2	0.339559	0.0872601	GSN, TRIOBP	507	3	16881	22.1972	1	1	1
GOTERM_MF_DIRECT	GO:0004720~protein-lysine 6-oxidase activity	2	0.339559	0.0872601	LOX, LOXL2	507	3	16881	22.1972	1	1	1
GOTERM_MF_DIRECT	GO:0004800~thyroxine 5'-deiodinase activity	2	0.339559	0.0872601	DIO1, DIO2	507	3	16881	22.1972	1	1	1
GOTERM_MF_DIRECT	GO:0004879~RNA polymerase II transcription factor activity, ligand-activated sequence-specific DNA binding	4	0.679117	0.0923968	NR5A2, RORA, ESR1, ESR2	507	36	16881	3.69954	1	1	1
GOTERM_MF_DIRECT	GO:0008013~beta-catenin binding	6	1.01868	0.0996995	CTNND2, TCF7, CDHR5, RORA, KLF4, ESR1	507	82	16881	2.43628	1	1	1

## Sheet: cc
Category	Term	Count	%	PValue	Genes	List Total	Pop Hits	Pop Total	Fold Enrichment	Bonferroni	Benjamini	FDR
GOTERM_CC_DIRECT	GO:0000776~kinetochore	13	2.20713	6.69e-06	CENPW, SPAG5, PLK1, BUB1B, SKA3, NDC80, ZWINT, AURKB, MTBP, CENPI, NEK2, BUB1, MAD2L1	563	81	18224	5.1951	0.00287387	0.00152559	0.00148301
GOTERM_CC_DIRECT	GO:0005788~endoplasmic reticulum lumen	20	3.39559	8.09e-06	PDIA3, TOR3A, COL13A1, COL25A1, WNT7B, PDGFA, HSP90B1, FOXRED2, COL3A1, CD4, COL4A2, COL4A1, CANX, RDH5, COL21A1, COL8A1, COL10A1, HYOU1, CALR, COL9A2	563	192	18224	3.37182	0.0034713	0.00152559	0.00148301
GOTERM_CC_DIRECT	GO:0005615~extracellular space	71	12.0543	1.12e-05	GPI, TNC, ADM, OXT, ENO1, CHRDL2, FGF1, CPZ, CXCL14, CLEC18A, ACTG2, LOXL2, SERPINA5, BMPER, PLAU, LIPG, CHEK1, CTSH, LGALS9, ADAMTS9, IL11, CCBE1, TPI1, GPX3, COL25A1, IGFBP3, PDE4C, MTUS1, DCN, GREM1, MMP13, LOX, MTHFD2, MMRN2, SERPING1, VWA1, MASP1, IGFALS, ANGPTL4, ASAH1, TMPRSS6, LRRC17, PDGFA, AEBP1, FSTL1, C3, APOL4, MUC1, APOD, CKB, WNT2, CPA4, WNT10B, SEMA4A, GSN, ANGPT1, GDF15, IL34, SE…	563	1347	18224	1.70618	0.00482029	0.00152559	0.00148301
GOTERM_CC_DIRECT	GO:0000777~condensed chromosome kinetochore	13	2.20713	1.42e-05	CENPW, SPAG5, HJURP, BUB1B, NDC80, ZWINT, CENPK, CENPM, BIRC5, NEK2, BUB1, SPC24, MAD2L1	563	87	18224	4.83681	0.0060838	0.00152559	0.00148301
GOTERM_CC_DIRECT	GO:0070062~extracellular exosome	124	21.0526	2.42e-05	CYFIP2, CPNE8, ALDH1L1, ENO1, ACTG2, PLAU, FTH1, ENPP3, LGALS9, ENPP6, NUDT14, XYLB, PDIA3, TOR3A, IGFBP3, TALDO1, ACYP1, PGD, ERMN, CARHSP1, COL4A2, CRISPLD2, COL8A1, SERPING1, IGFALS, SQSTM1, ATP6V0D2, CFTR, GPM6A, ABCB1, CRABP2, SHMT2, SMIM1, PCDH12, SLC1A5, AEBP1, SDSL, NDRG1, HSP90B1, FUT3, C3, LDHA, RACGAP1, PLCG2, ATP6V1H, APOD, PCK2, HSPA9, JUP, IDH1, IDH2, HSPA12A, CXCL12, FASN, CNTN1, S…	563	2811	18224	1.42789	0.0103354	0.00207781	0.00201982
GOTERM_CC_DIRECT	GO:0005578~proteinaceous extracellular matrix	22	3.73514	9.19e-05	CCBE1, WNT10B, WNT7B, ELN, HSD17B12, FGF1, CPZ, MMP13, LOX, CRISPLD2, MGP, COL21A1, COL10A1, ALPL, ZP1, CALR, COL9A2, DGCR6, ANGPTL4, ADAMTS9, WNT2, EMID1	563	268	18224	2.65719	0.0387355	0.00658397	0.00640024
GOTERM_CC_DIRECT	GO:0000942~condensed nuclear chromosome outer kinetochore	4	0.679117	0.000114	CCNB1, PLK1, BUB1, NDC80	563	4	18224	32.3694	0.0478484	0.00700404	0.00680858
GOTERM_CC_DIRECT	GO:0031012~extracellular matrix	23	3.90492	0.000137	HSPA9, JUP, LAMA4, TNC, SSC5D, AEBP1, DCN, HSP90B1, LOXL2, COL3A1, MMP13, COL4A2, COL4A1, MGP, MMRN2, CANX, COL21A1, COL8A1, ZP1, VIM, CALR, ADAMTS9, WNT2	563	296	18224	2.51519	0.0573925	0.00738766	0.0071815
GOTERM_CC_DIRECT	GO:0030018~Z disc	13	2.20713	0.000288	JUP, CAV3, SORBS2, ANK2, ANK1, SYNE2, KRT19, SYNPO2L, TCAP, CAPN3, MYOZ3, SCN5A, SCN1A	563	118	18224	3.56613	0.116363	0.0137435	0.0133599
GOTERM_CC_DIRECT	GO:0005576~extracellular region	75	12.7334	0.000328	EPHB6, LY6K, ELN, TNC, ADM, OXT, MTRNR2L8, SPINT2, DMKN, FGF1, CXCL14, ISM2, MTRNR2L4, SERPINA5, ESM1, NETO1, BMPER, PLAU, LIPG, RSPO2, COL10A1, ENPP6, IL11, GPX3, COL25A1, IGFBP3, DCN, MMP13, NPC1, COL4A2, LOX, COL4A1, CRISPLD2, PLA2G10, C18ORF54, COL8A1, COL21A1, SERPING1, ZP1, TNFRSF25, MASP1, IGFALS, ANGPTL4, NOTCH3, COL13A1, LAMA4, NXPH4, LAMA3, PDGFA, FSTL1, LRP8, HSP90B1, C3, APOL4, PRRG3,…	563	1610	18224	1.50789	0.131751	0.0141254	0.0137312
GOTERM_CC_DIRECT	GO:0016020~membrane	92	15.6197	0.00202774	CYFIP2, GPI, GAL3ST1, DOC2A, DOCK8, TNC, SLC2A1, ATP2A1, ICAM5, ENO1, SLC7A11, CHTF18, LOXL2, PRSS21, HERPUD1, SERPINA5, GYS1, PCLO, TMEM44, LONP1, RAC2, BAALC, SLC16A8, TMEM38B, SLC16A3, FADS1, MAP4K1, PLA2G4C, DIO2, SORCS1, SYP, SYTL2, TLR1, VAMP7, NPC1, SLC7A8, CDHR1, CANX, MCM4, MCM5, DOCK2, ATP6V0D2, PRR11, CFTR, MGLL, ABCB1, TMPRSS5, PRIM1, SLC1A2, PDGFA, SLC3A2, HMMR, SLC1A5, PKMYT1, LRP8,…	563	2200	18224	1.35363	0.582225	0.0722088	0.0701937
GOTERM_CC_DIRECT	GO:0005581~collagen trimer	10	1.69779	0.00211966	CCBE1, COL3A1, MMP13, COL13A1, LOX, COL25A1, COL10A1, COL21A1, COL9A2, EMID1	563	92	18224	3.51842	0.59845	0.0722088	0.0701937
GOTERM_CC_DIRECT	GO:0005876~spindle microtubule	7	1.18846	0.00218306	SPAG5, PRC1, PLK1, NUSAP1, BIRC5, SKA3, AURKB	563	44	18224	5.14969	0.609271	0.0722088	0.0701937
GOTERM_CC_DIRECT	GO:0009986~cell surface	30	5.09338	0.00297756	EPHB6, LY6K, ABCB1, ITGB4, SLC1A2, PDGFA, SLC3A2, HMMR, SLC7A11, GRIN2A, PLAU, LIPG, RSPO2, KISS1R, SCN5A, ADAMTS9, PDIA3, CAV3, ITGA2, L1CAM, GREM1, VAMP7, STRC, PLXNB3, ITGA7, SDC1, CALR, PAM, ADA, CFTR	563	542	18224	1.79167	0.722591	0.0873178	0.084881
GOTERM_CC_DIRECT	GO:0005829~cytosol	129	21.9015	0.00304597	EPHB6, CYFIP2, ALDH1L1, MAP3K7CL, BUB1B, ENO1, FGF1, ACTG2, FTH1, CHEK1, GRB10, CAPN3, NEK2, CHAC1, NUDT14, PSPH, XYLB, EPM2A, TALDO1, ANK2, MYO7A, PGD, ANK1, CAMKMT, CARHSP1, DEPDC1B, MTHFD2, HMBS, TRIB3, SQSTM1, TP53, CFTR, NSMAF, PFKFB2, NOTCH3, PFKFB4, PFKFB3, CRABP2, CDCA5, HMMR, PKMYT1, CPLX1, NDRG1, HSP90B1, SOCS3, LDHA, CCNB1, RACGAP1, AMDHD1, PLCG2, ATP6V1H, JUP, UBE2C, IDH1, IDH2, PLK1,…	563	3315	18224	1.25963	0.730656	0.0873178	0.084881
GOTERM_CC_DIRECT	GO:0000793~condensed chromosome	5	0.848896	0.00676244	TOP2A, RAD51, FANCD2, CDK2, PAM	563	25	18224	6.47389	0.945944	0.181741	0.176669
GOTERM_CC_DIRECT	GO:0043209~myelin sheath	12	2.03735	0.00755292	HSPA9, PDIA3, GPI, UCHL1, CANX, CNTN1, PLP1, PHGDH, CKB, PLCB1, NDRG1, ERMN	563	152	18224	2.55548	0.961615	0.191044	0.185713
GOTERM_CC_DIRECT	GO:0000775~chromosome, centromeric region	7	1.18846	0.00802217	HELLS, CENPW, CDCA5, HJURP, BIRC5, CENPA, NDC80	563	57	18224	3.9752	0.968678	0.191641	0.186293
GOTERM_CC_DIRECT	GO:0000778~condensed nuclear chromosome kinetochore	3	0.509338	0.0089235	BUB1B, CENPA, REC8	563	5	18224	19.4217	0.978812	0.201953	0.196317
GOTERM_CC_DIRECT	GO:0005925~focal adhesion	22	3.73514	0.010201	PDIA3, HSPA9, GSN, JUP, ITGA2, TNC, SORBS2, ARHGAP26, L1CAM, TRIOBP, SYNE2, HSP90B1, CNN1, PLAU, TSPAN9, RAC2, NOX4, SDC1, HYOU1, VIM, CALR, ARHGEF2	563	391	18224	1.8213	0.987832	0.219321	0.213201
GOTERM_CC_DIRECT	GO:0005737~cytoplasm	187	31.7487	0.0109273	DCLRE1B, CYFIP2, LY6K, ALDH1L1, CTNND2, MPV17L, HJURP, BUB1B, PRDM1, SPINT2, ENO1, ACTG2, CEP128, PPP4R4, FTH1, HCFC1R1, NUSAP1, GRB10, LONP1, TEKT2, CAPN3, BAALC, NEK2, LGALS9, PSPH, XYLB, EPM2A, CDKL2, TPD52, CDKL4, IFRD1, TALDO1, MYO7A, ANK1, MIF4GD, ERMN, SYTL2, ERN1, FANCD2, HECW2, HMBS, NUPR1, SQSTM1, PRR11, CARD14, TP53, CFTR, NSMAF, NOTCH3, ZNF395, BLM, RNASEH2A, CRABP2, SHMT2, TROAP, CDC…	563	5222	18224	1.15915	0.991126	0.22375	0.217506
GOTERM_CC_DIRECT	GO:0042470~melanosome	9	1.52801	0.0128398	PDIA3, FASN, CANX, SLC2A1, SLC3A2, MYO7A, SLC1A5, HSP90B1, SYTL2	563	101	18224	2.88441	0.996139	0.250959	0.243955
GOTERM_CC_DIRECT	GO:0000790~nuclear chromatin	13	2.20713	0.0168121	HIST2H2AA3, CDCA5, RFX3, KLF4, ESR1, POU5F1, MUC1, RAD51, NRIP1, PLCB1, PAM, TP53, ASF1B	563	193	18224	2.18033	0.999318	0.302003	0.293575
GOTERM_CC_DIRECT	GO:0032839~dendrite cytoplasm	4	0.679117	0.016856	DLG4, CANX, GRIK2, ADA	563	18	18224	7.19321	0.999331	0.302003	0.293575
GOTERM_CC_DIRECT	GO:0030496~midbody	10	1.69779	0.0185302	SPAG5, RACGAP1, PRC1, PLK1, SLC2A1, BIRC5, NEK2, TRIOBP, AURKB, HSP90B1	563	129	18224	2.50926	0.999679	0.31872	0.309825
GOTERM_CC_DIRECT	GO:0051233~spindle midzone	4	0.679117	0.0195668	RACGAP1, PLK1, BUB1B, AURKB	563	19	18224	6.81462	0.999796	0.323606	0.314575
GOTERM_CC_DIRECT	GO:0030315~T-tubule	5	0.848896	0.0288565	CAV3, CAPN3, ANK2, SCN5A, SCN1A	563	38	18224	4.25914	0.999997	0.446202	0.433749
GOTERM_CC_DIRECT	GO:0060076~excitatory synapse	4	0.679117	0.029055	NETO1, DLG4, LRRTM2, SYP	563	22	18224	5.88535	0.999997	0.446202	0.433749
GOTERM_CC_DIRECT	GO:0005604~basement membrane	7	1.18846	0.0350644	COL4A1, LAMA4, LAMA3, MMRN2, TNC, VWA1, LOXL2	563	79	18224	2.86818	1	0.51992	0.505411
GOTERM_CC_DIRECT	GO:0005856~cytoskeleton	19	3.22581	0.0397587	JUP, KCNC3, ANK2, MYO7A, SLC7A11, ARHGAP26, ANK1, ERMN, CNN1, SMTN, PCLO, MYO15B, MYO15A, PRC1, TCTN2, PLEK2, VIM, ARHGEF2, DOCK2	563	371	18224	1.65773	1	0.569874	0.553971
GOTERM_CC_DIRECT	GO:0042734~presynaptic membrane	6	1.01868	0.0420903	GRIN2A, KCNC3, IL31RA, GRIK2, SYP, SNCAIP	563	62	18224	3.13253	1	0.583833	0.56754
GOTERM_CC_DIRECT	GO:0043204~perikaryon	8	1.35823	0.0456862	PDE11A, KCNC3, CTNND2, PENK, GRIK2, DRD2, ASTN2, PAM	563	106	18224	2.44298	1	0.613908	0.596776
GOTERM_CC_DIRECT	GO:0014704~intercalated disc	5	0.848896	0.0493167	JUP, CAV3, ANK2, SCN5A, SCN1A	563	45	18224	3.59661	1	0.642611	0.624678
GOTERM_CC_DIRECT	GO:0043005~neuron projection	13	2.20713	0.064206	CYFIP2, GPI, GPM6A, RIC3, DOC2A, GPR1, ANK2, SYP, GRIN2A, VAMP7, VIM, PAM, PSPH	563	237	18224	1.77554	1	0.796539	0.77431
GOTERM_CC_DIRECT	GO:0043025~neuronal cell body	16	2.71647	0.0648346	GPM6A, RIC3, TMPRSS5, SNCAIP, LRP8, CPLX1, ERMN, NRGN, UCHL1, CANX, PENK, SLC38A7, APOD, ARHGEF2, ADA, SCN1A	563	315	18224	1.64416	1	0.796539	0.77431
GOTERM_CC_DIRECT	GO:0000800~lateral element	3	0.509338	0.067633	BLM, RAD51, REC8	563	14	18224	6.93631	1	0.807838	0.785294
GOTERM_CC_DIRECT	GO:0015629~actin cytoskeleton	12	2.03735	0.0755939	NOTCH3, ANLN, SMTN, GSN, JUP, SYNPO2L, HSPB7, DENND2A, SORBS2, MYOZ3, SLC16A3, TRIOBP	563	218	18224	1.7818	1	0.878524	0.854007
GOTERM_CC_DIRECT	GO:0005783~endoplasmic reticulum	34	5.7725	0.0785866	CRABP2, TMTC2, HMGCR, HSD17B6, PKMYT1, CYP46A1, CLEC18A, HSP90B1, BBC3, HERPUD1, GRIN2A, APOD, SCN5A, ADAMTS9, FDFT1, EPM2A, PDIA3, TPD52, TOR3A, CAV3, EDEM1, ALG3, ERN1, NPC1, DLG4, CANX, HYOU1, PSMG1, PLIN1, CALR, PLCD4, SQSTM1, TP53, EMID1	563	828	18224	1.32918	1	0.88927	0.864453
GOTERM_CC_DIRECT	GO:0071682~endocytic vesicle lumen	3	0.509338	0.0856873	HYOU1, CALR, HSP90B1	563	16	18224	6.06927	1	0.918321	0.892693
GOTERM_CC_DIRECT	GO:0016529~sarcoplasmic reticulum	4	0.679117	0.0863515	ATP2A1, CALR, ANK1, SYNE2	563	34	18224	3.80817	1	0.918321	0.892693
GOTERM_CC_DIRECT	GO:0005623~cell	7	1.18846	0.0888359	EGLN1, PDIA3, KEL, AIFM1, TXNRD1, FTH1, DIO2	563	100	18224	2.26586	1	0.918321	0.892693
GOTERM_CC_DIRECT	GO:0031981~nuclear lumen	2	0.339559	0.0896964	NARF, SYNE2	563	3	18224	21.5796	1	0.918321	0.892693
