# Supplementary material for: A novel hypoxic lncRNA, HRL-SC, promotes the proliferation and migration of human dental pulp stem cells through the PI3K/AKT signaling pathway
Source: Stem Cell Res Ther. 2022 Jun 28;13:286. doi: 10.1186/s13287-022-02970-5 (PMC9241257; doi:10.1186/s13287-022-02970-5)
Supplement: Supplementary file 5 — Additional file 5. Details of KEGG pathway analysis for HRL-SC. [file 13287_2022_2970_MOESM5_ESM.xlsx]

## Sheet: kegg
Category	Term	Count	%	PValue	Genes	List Total	Pop Hits	Pop Total	Fold Enrichment	Bonferroni	Benjamini	FDR
KEGG_PATHWAY	hsa01100:Metabolic pathways	61	10.3565	0.00447607	GPI, ACADVL, GAL3ST1, ENO1, ALDH2, LIPG, PHGDH, ENPP3, POLE, XYLB, PSPH, CSGALNACT1, PCYT2, TPI1, PLA2G4C, ALG3, TALDO1, COX6B2, PGD, ALDH1A3, MTHFD2, HMBS, PLA2G10, MVD, PLCB1, ATP6V0D2, MGLL, ASAH1, SHMT2, PRIM1, NDUFA4L2, HSD17B6, HSD17B12, HMGCR, SDSL, FUT3, PTGS1, LDHA, AMDHD1, MGAT3, PLCG2, ATP6V1H, CKB, RIMKLA, FDFT1, PCK2, RRM2, GALNT3, IDH1, IDH2, ASNS, PFKL, GNPDA1, FASN, MGAT4A, ALPL, …	247	1219	6879	1.39365	0.66533	0.13652	0.134282
KEGG_PATHWAY	hsa05200:Pathways in cancer	27	4.58404	0.00165395	LAMA4, LAMA3, TCF7, SLC2A1, PDGFA, FGF1, GLI1, HSP90B1, PLCG2, RAC2, WNT2, EGLN1, WNT10B, CDKN2B, JUP, DCC, ITGA2, WNT7B, RAD51, CXCL12, COL4A2, COL4A1, CDK2, BIRC5, PLCB1, TP53, FGF11	247	393	6879	1.91337	0.332287	0.0672606	0.0661579
KEGG_PATHWAY	hsa04151:PI3K-Akt signaling pathway	19	3.22581	0.0679555	ANGPT1, ITGB4, LAMA4, ITGA2, LAMA3, TNC, PDGFA, FGF1, HSP90B1, GYS1, COL3A1, COL4A2, COL4A1, CDK2, ITGA7, TP53, SGK2, FGF11, PCK2	247	345	6879	1.53378	1	0.789578	0.776634
KEGG_PATHWAY	hsa01130:Biosynthesis of antibiotics	18	3.05603	0.00147306	GPI, TPI1, SHMT2, IDH1, IDH2, TALDO1, ENO1, HMGCR, SDSL, PGD, LDHA, PFKL, ALDH2, PHGDH, MVD, PSPH, FDFT1, PCK2	247	212	6879	2.36464	0.302108	0.0672606	0.0661579
KEGG_PATHWAY	hsa04110:Cell cycle	14	2.37691	0.000455	CDKN2B, PLK1, BUB1B, PKMYT1, CCNB1, CDC45, ESPL1, CHEK1, CDK2, MCM4, MCM5, TP53, BUB1, MAD2L1	247	124	6879	3.14438	0.105173	0.0555496	0.054639
KEGG_PATHWAY	hsa05205:Proteoglycans in cancer	13	2.20713	0.0545581	WNT10B, CAV3, WNT7B, ITGA2, ANK2, ESR1, ANK1, DCN, PLAU, PLCG2, SDC1, WNT2, TP53	247	200	6879	1.81026	0.999999	0.713094	0.701404
KEGG_PATHWAY	hsa04510:Focal adhesion	13	2.20713	0.0652762	VAV3, CAV3, ITGB4, LAMA4, ITGA2, LAMA3, TNC, PDGFA, COL3A1, COL4A2, COL4A1, RAC2, ITGA7	247	206	6879	1.75754	1	0.789578	0.776634
KEGG_PATHWAY	hsa04974:Protein digestion and absorption	12	2.03735	0.000274	COL3A1, COL4A2, SLC7A8, COL13A1, SLC7A9, COL4A1, ELN, COL10A1, COL21A1, SLC3A2, COL9A2, SLC1A5	247	88	6879	3.79775	0.0645817	0.0555496	0.054639
KEGG_PATHWAY	hsa01200:Carbon metabolism	12	2.03735	0.0022646	GPI, PFKL, TPI1, SHMT2, IDH1, IDH2, TALDO1, PHGDH, ENO1, SDSL, PGD, PSPH	247	113	6879	2.95754	0.424887	0.0789375	0.0776434
KEGG_PATHWAY	hsa04512:ECM-receptor interaction	11	1.86757	0.00101058	COL3A1, COL4A2, COL4A1, ITGB4, LAMA4, ITGA2, LAMA3, TNC, SDC1, ITGA7, HMMR	247	87	6879	3.52129	0.218631	0.0616457	0.0606351
KEGG_PATHWAY	hsa01230:Biosynthesis of amino acids	10	1.69779	0.000982	PFKL, TPI1, SHMT2, IDH1, IDH2, TALDO1, PHGDH, ENO1, SDSL, PSPH	247	72	6879	3.86808	0.213092	0.0616457	0.0606351
KEGG_PATHWAY	hsa04919:Thyroid hormone signaling pathway	10	1.69779	0.0215829	PFKFB2, NOTCH3, DIO1, SLC2A1, DIO2, PLCG2, PLCB1, ESR1, TP53, PLCD4	247	115	6879	2.42176	0.995126	0.478747	0.470899
KEGG_PATHWAY	hsa04114:Oocyte meiosis	9	1.52801	0.0447572	CCNB1, ESPL1, PLK1, CDK2, PKMYT1, FBXO43, BUB1, REC8, MAD2L1	247	111	6879	2.25812	0.999986	0.642398	0.631867
KEGG_PATHWAY	hsa04152:AMPK signaling pathway	9	1.52801	0.0729803	PFKFB2, GYS1, PFKFB4, PFKL, PFKFB3, FASN, HMGCR, CFTR, PCK2	247	123	6879	2.03782	1	0.809418	0.796149
KEGG_PATHWAY	hsa00010:Glycolysis / Gluconeogenesis	8	1.35823	0.00960011	GPI, ALDH1A3, LDHA, PFKL, TPI1, ALDH2, ENO1, PCK2	247	67	6879	3.3254	0.904987	0.234243	0.230403
KEGG_PATHWAY	hsa05222:Small cell lung cancer	8	1.35823	0.0318323	CDKN2B, COL4A2, COL4A1, LAMA4, ITGA2, LAMA3, CDK2, TP53	247	85	6879	2.6212	0.999627	0.518663	0.51016
KEGG_PATHWAY	hsa04066:HIF-1 signaling pathway	8	1.35823	0.0555278	EGLN1, PFKFB3, ANGPT1, MKNK2, SLC2A1, PLCG2, ENO1, PDK1	247	96	6879	2.32085	0.999999	0.713094	0.701404
KEGG_PATHWAY	hsa05230:Central carbon metabolism in cancer	7	1.18846	0.0261483	PFKL, NTRK3, SLC2A1, SLC1A5, SLC16A3, TP53, PDK1	247	64	6879	3.04612	0.998443	0.490784	0.482739
KEGG_PATHWAY	hsa04115:p53 signaling pathway	7	1.18846	0.031885	CCNB1, RRM2, IGFBP3, CHEK1, CDK2, TP53, BBC3	247	67	6879	2.90972	0.999632	0.518663	0.51016
KEGG_PATHWAY	hsa03030:DNA replication	6	1.01868	0.00854797	RFC3, RNASEH2A, PRIM1, MCM4, MCM5, POLE	247	36	6879	4.6417	0.876889	0.231745	0.227946
KEGG_PATHWAY	hsa05217:Basal cell carcinoma	6	1.01868	0.0428259	WNT10B, WNT7B, TCF7, GLI1, WNT2, TP53	247	54	6879	3.09447	0.999977	0.642398	0.631867
KEGG_PATHWAY	hsa00051:Fructose and mannose metabolism	5	0.848896	0.0261434	PFKFB2, PFKFB4, PFKL, PFKFB3, TPI1	247	32	6879	4.35159	0.998441	0.490784	0.482739
KEGG_PATHWAY	hsa00030:Pentose phosphate pathway	4	0.679117	0.083453	GPI, PFKL, TALDO1, PGD	247	29	6879	3.84141	1	0.885327	0.870814
